# Supplementary material for: Investigating within-host population diversity of Cryptosporidium parvum using BlooMine
Source: BMC Genomics. 2025 Nov 20;26:1067. doi: 10.1186/s12864-025-12206-4 (PMC12636221; doi:10.1186/s12864-025-12206-4)
Supplement: Supplementary file 1 — Supplementary Material 1 [file 12864_2025_12206_MOESM1_ESM.zip]

Archive with 2 entries (2 files):
- cmh_allele_association_table.csv
- sample_metadata.csv
