# Supplementary material for: Investigating within-host population diversity of Cryptosporidium parvum using BlooMine
Source: BMC Genomics. 2025 Nov 20;26:1067. doi: 10.1186/s12864-025-12206-4 (PMC12636221; doi:10.1186/s12864-025-12206-4)
Supplement: Supplementary file 1 — Supplementary Material 1 [file 12864_2025_12206_MOESM1_ESM.zip › cmh_allele_association_table.csv]

allele1	allele2	direction	n_continents	or_cmh	log2_or	p_one_sided	qval	score
A18G2R1-IIa	A19G2R1-IIa	co-occur	1	124.571428571429	6.96082940271932	1E-10	0.00000000645	10
A19G1-IId	A20G1-IId	exclusive	1	0.00358037952022914	-8.12567176339259	1E-10	0.00000000645	-10
A15G2R1-IIa	A17G2R1-IIa	exclusive	2	0.156562056581432	-2.67519348260698	1.00293904100601E-05	0.000431263787632585	-4.99872546275152
A15G2R1-IIa	A15G2R2-IIa	exclusive	1	0.121495327102804	-3.04102726826005	1.56704109853245E-05	0.000454193862444208	-4.80491961321118
A15G2R1-IIa	A16G3R1-IIa	exclusive	2	0.0780465765802768	-3.67952083827592	1.76044132730313E-05	0.000454193862444208	-4.75437844469383
A15G2R1-IIa	A17G1R1-IIa	exclusive	1	0.0311276794035415	-5.00565816316983	0.000333111133927866	0.00716188937944912	-3.47741085117966
A15G2R1-IIa	A19G2R1-IIa	exclusive	1	0.0423084421914603	-4.56291062353284	0.00227465949772077	0.0406373800246139	-2.64308360530516
A15G1R1-IIa	A5G3-IIc	exclusive	1	0.0192837465564738	-5.69647081593815	0.00252014759842567	0.0406373800246139	-2.59857402298645
A16G2R1-IIa	A17G2R1-IIa	co-occur	2	7.33419753898796	2.87463912406435	0.00446271990703734	0.0639656520008685	2.35040036985796
A15G2R1-IIa	A16G1R1-IIa	exclusive	1	0.0542728635682159	-4.20362515898874	0.00769725688040168	0.0992946137571817	-2.11366401949751
A15G2R1-IIa	A18G3R1-IIa	exclusive	2	0.103646807292396	-3.27025241813486	0.00889901988703601	0.104361233220695	-2.0506578226912
A15G2R1-IIa	A18G2R1-IIa	exclusive	2	0.116544973942503	-3.10104130598967	0.0162696584806881	0.174898828667397	-1.78862156332063
A15G2R1-IIa	A5G3-IIc	exclusive	2	0.119757352268489	-3.06181386476573	0.0193815844944324	0.192324953829368	-1.71261072114184
A15G1R1-IIa	A20G1-IId	exclusive	1	0.0476190476190476	-4.39231742277876	0.0351628676056095	0.324000708651688	-1.45391571452804
A15G2R2-IIa	A17G2R1-IIa	exclusive	1	0.173777315296566	-2.5246883282997	0.0524330674193462	0.41927622150546	-1.28039473461265
A13G2R1-IIa	A15G2R1-IIa	exclusive	1	0.10132625994695	-3.30291998012028	0.0670948967198907	0.41927622150546	-1.17331051128669
A15G2R1-IIa	A19G1R1-IIa	exclusive	1	0.10132625994695	-3.30291998012028	0.0670948967198907	0.41927622150546	-1.17331051128669
A16G1R1-IIa	A16G3R1-IIa	co-occur	1	3.675	1.877744249949	0.0839048661968732	0.41927622150546	1.07621285083799
A19G1R1-IIa	A20G1R1-IIa	co-occur	1	16.5	4.04439411935845	0.104428926559371	0.41927622150546	0.981179186151346
A15G2R1-IIa	A16G2R1-IIa	exclusive	2	0.392213642213642	-1.3502883777875	0.202577253293588	0.41927622150546	-0.693409321679005
A16G3R1-IIa	A17G1R1-IIa	exclusive	1	0.200876552227904	-2.31561892284588	0.203900553067863	0.41927622150546	-0.690581596222864
A15G2R1-IIa	A16G3R2-IIa	exclusive	1	0.261363636363636	-1.93586966258028	0.204862723042611	0.41927622150546	-0.688537058922883
A16G1R1-IIa	A19G1R1-IIa	co-occur	1	1.04682274247492	0.0660171727345133	0.232518870586262	0.41927622150546	0.633541795208791
A13G2R1-IIa	A16G1R1-IIa	co-occur	1	1.04682274247492	0.0660171727345133	0.232518870586262	0.41927622150546	0.633541795208791
A16G1R1-IIa	A5G3-IIc	co-occur	1	1.04682274247492	0.0660171727345133	0.232518870586262	0.41927622150546	0.633541795208791
A17G1-IId	A17G1R1-IIa	co-occur	1	1.17760617760618	0.235857144763695	0.24069195277769	0.41927622150546	0.618538429553247
A16G3R1-IIa	A22G1-IId	co-occur	1	1.17760617760618	0.235857144763695	0.24069195277769	0.41927622150546	0.618538429553247
A16G3R1-IIa	A17G1-IId	co-occur	1	1.17760617760618	0.235857144763695	0.24069195277769	0.41927622150546	0.618538429553247
A17G1R1-IIa	A18G3R1-IIa	co-occur	1	1.17760617760618	0.235857144763695	0.24069195277769	0.41927622150546	0.618538429553247
A16G2R1-IIa	A17G1R1-IIa	co-occur	1	1.17760617760618	0.235857144763695	0.24069195277769	0.41927622150546	0.618538429553247
A17G1R1-IIa	A22G1-IId	co-occur	1	1.17760617760618	0.235857144763695	0.24069195277769	0.41927622150546	0.618538429553247
A17G1R1-IIa	A20G1R1-IIa	co-occur	1	1.17760617760618	0.235857144763695	0.24069195277769	0.41927622150546	0.618538429553247
A15G2R1-IIa	A22G1-IId	exclusive	1	0.194088669950739	-2.36521219261616	0.2470299390611	0.41927622150546	-0.607250408760256
A15G2R1-IIa	A17G1-IId	exclusive	1	0.194088669950739	-2.36521219261616	0.2470299390611	0.41927622150546	-0.607250408760256
A18G3R1-IIa	A19G2R1-IIa	co-occur	1	1.23188405797101	0.300866479359533	0.251167477180251	0.41927622150546	0.60003659660514
A17G1R1-IIa	A18G2R1-IIa	exclusive	1	0.90990990990991	-0.136204383598311	0.253076952458128	0.41927622150546	-0.596747403937037
A16G1R1-IIa	A17G2R1-IIa	exclusive	1	0.901449275362319	-0.149681781534929	0.259581787553453	0.41927622150546	-0.585725781218746
A15G2R2-IIa	A5G3-IIc	exclusive	1	0.859340659340659	-0.218697937778706	0.267284070142459	0.41927622150546	-0.573026923979653
A16G1R1-IIa	A18G2R1-IIa	co-occur	1	1.53140096618357	0.614852072640082	0.26967136568733	0.41927622150546	0.569165165464753
A16G3R1-IIa	A16G3R2-IIa	co-occur	1	1.55272727272727	0.634804451208468	0.273134382369529	0.41927622150546	0.563623627090251
A17G2R1-IIa	A19G2R1-IIa	exclusive	1	0.250836120401338	-1.99518298370222	0.274707115874829	0.41927622150546	-0.561130090688117
A15G2R2-IIa	A19G2R1-IIa	exclusive	1	0.250836120401338	-1.99518298370222	0.274707115874829	0.41927622150546	-0.561130090688117
A13G2R1-IIa	A17G2R1-IIa	co-occur	1	1.64615384615385	0.719099173372692	0.27782123082485	0.41927622150546	0.556234568973631
A17G2R1-IIa	A19G1R1-IIa	co-occur	1	1.64615384615385	0.719099173372692	0.27782123082485	0.41927622150546	0.556234568973631
A16G3R2-IIa	A19G2R1-IIa	co-occur	1	1.69565217391304	0.761840262805235	0.281506758282451	0.41927622150546	0.550511174348893
A16G2R1-IIa	A19G2R1-IIa	co-occur	1	1.69565217391304	0.761840262805235	0.281506758282451	0.41927622150546	0.550511174348893
A19G1R1-IIa	A5G3-IIc	co-occur	1	1.9112426035503	0.93451091841174	0.291289648065714	0.41927622150546	0.535674949178796
A13G2R1-IIa	A5G3-IIc	co-occur	1	1.9112426035503	0.93451091841174	0.291289648065714	0.41927622150546	0.535674949178796
A13G2R1-IIa	A19G1R1-IIa	co-occur	1	1.9112426035503	0.93451091841174	0.291289648065714	0.41927622150546	0.535674949178796
A16G3R1-IIa	A17G2R2-IIa	co-occur	1	1.90666666666667	0.931052646282508	0.291305145168297	0.41927622150546	0.535651844591466
A16G1R1-IIa	A22G1-IId	co-occur	1	1.98136645962733	0.986495735650252	0.292052586975958	0.41927622150546	0.53453894246518
A16G1R1-IIa	A20G1R1-IIa	co-occur	1	1.98136645962733	0.986495735650252	0.292052586975958	0.41927622150546	0.53453894246518
A16G1R1-IIa	A17G1-IId	co-occur	1	1.98136645962733	0.986495735650252	0.292052586975958	0.41927622150546	0.53453894246518
A16G1R1-IIa	A18G3R1-IIa	co-occur	1	1.98136645962733	0.986495735650252	0.292052586975958	0.41927622150546	0.53453894246518
A16G1R1-IIa	A16G2R1-IIa	co-occur	1	1.98136645962733	0.986495735650252	0.292052586975958	0.41927622150546	0.53453894246518
A17G2R2-IIa	A19G2R1-IIa	co-occur	1	2.08212560386473	1.05805710158977	0.299161363747223	0.41927622150546	0.524094495683446
A16G3R1-IIa	A5G3-IIc	co-occur	2	1.01811316509278	0.0258979284512796	0.301125986789474	0.41927622150546	0.521251763808806
A16G2R1-IIa	A5G3-IIc	co-occur	2	4.45840922890103	2.15652904490852	0.318209890400287	0.41927622150546	0.497286326010886
A19G2R1-IIa	A5G3-IIc	co-occur	1	2.68944099378882	1.42730633661211	0.319119516899219	0.41927622150546	0.496046634156735
A16G3R2-IIa	A18G3R1-IIa	co-occur	1	2.64848484848485	1.40516725525478	0.319891321240641	0.41927622150546	0.494997542311729
A18G2R1-IIa	A19G1R1-IIa	co-occur	1	2.79487179487179	1.48278210591468	0.322121672880743	0.41927622150546	0.491980054143782
A13G2R1-IIa	A18G2R1-IIa	co-occur	1	2.79487179487179	1.48278210591468	0.322121672880743	0.41927622150546	0.491980054143782
A16G2R1-IIa	A18G2R1-IIa	co-occur	2	4.3147998100081	2.10929362549731	0.324638590717838	0.41927622150546	0.488599855613818
A17G2R1-IIa	A22G1-IId	co-occur	1	3.11428571428571	1.63890130783196	0.329402493511263	0.41927622150546	0.482273117631099
A17G2R1-IIa	A20G1R1-IIa	co-occur	1	3.11428571428571	1.63890130783196	0.329402493511263	0.41927622150546	0.482273117631099
A17G1-IId	A17G2R1-IIa	co-occur	1	3.11428571428571	1.63890130783196	0.329402493511263	0.41927622150546	0.482273117631099
A17G2R1-IIa	A5G3-IIc	co-occur	2	1.14441196492212	0.194606486349026	0.329462706244895	0.41927622150546	0.482193738547065
A17G2R1-IIa	A18G2R1-IIa	co-occur	2	2.14198169213681	1.09894614919353	0.332294922535298	0.41927622150546	0.478476294688034
A15G2R1-IIa	A17G2R2-IIa	exclusive	1	0.351515151515151	-1.50834121911824	0.332309597235518	0.41927622150546	-0.478457115939949
A16G3R1-IIa	A18G3R1-IIa	co-occur	2	1.15171064249521	0.203778297445346	0.333525345375955	0.41927622150546	0.476871157433576
A16G3R1-IIa	A18G2R1-IIa	co-occur	2	1.15664255349694	0.209943085731082	0.334215411620785	0.41927622150546	0.475973527430236
A17G2R2-IIa	A18G3R1-IIa	co-occur	1	3.25185185185185	1.70126153248453	0.334950452048243	0.41927622150546	0.475019431749803
A16G3R1-IIa	A19G2R1-IIa	exclusive	1	0.721739130434783	-0.470450619597451	0.336756531387878	0.41927622150546	-0.472683972388326
A20G1R1-IIa	A5G3-IIc	co-occur	1	3.61538461538461	1.85414913353655	0.340237936217712	0.41927622150546	0.468217264587408
A22G1-IId	A5G3-IIc	co-occur	1	3.61538461538461	1.85414913353655	0.340237936217712	0.41927622150546	0.468217264587408
A18G3R1-IIa	A19G1R1-IIa	co-occur	1	3.61538461538461	1.85414913353655	0.340237936217712	0.41927622150546	0.468217264587408
A19G1R1-IIa	A22G1-IId	co-occur	1	3.61538461538461	1.85414913353655	0.340237936217712	0.41927622150546	0.468217264587408
A17G1-IId	A5G3-IIc	co-occur	1	3.61538461538461	1.85414913353655	0.340237936217712	0.41927622150546	0.468217264587408
A13G2R1-IIa	A17G1-IId	co-occur	1	3.61538461538461	1.85414913353655	0.340237936217712	0.41927622150546	0.468217264587408
A13G2R1-IIa	A16G2R1-IIa	co-occur	1	3.61538461538461	1.85414913353655	0.340237936217712	0.41927622150546	0.468217264587408
A17G1-IId	A19G1R1-IIa	co-occur	1	3.61538461538461	1.85414913353655	0.340237936217712	0.41927622150546	0.468217264587408
A16G2R1-IIa	A19G1R1-IIa	co-occur	1	3.61538461538461	1.85414913353655	0.340237936217712	0.41927622150546	0.468217264587408
A13G2R1-IIa	A18G3R1-IIa	co-occur	1	3.61538461538461	1.85414913353655	0.340237936217712	0.41927622150546	0.468217264587408
A13G2R1-IIa	A20G1R1-IIa	co-occur	1	3.61538461538461	1.85414913353655	0.340237936217712	0.41927622150546	0.468217264587408
A13G2R1-IIa	A22G1-IId	co-occur	1	3.61538461538461	1.85414913353655	0.340237936217712	0.41927622150546	0.468217264587408
A16G2R1-IIa	A16G3R2-IIa	co-occur	1	3.64462809917355	1.86577160828293	0.343288419415268	0.41927622150546	0.464340846935091
A16G3R2-IIa	A18G2R1-IIa	co-occur	1	3.64462809917355	1.86577160828293	0.343288419415268	0.41927622150546	0.464340846935091
A18G3R1-IIa	A5G3-IIc	co-occur	2	3.88743130650594	1.95881718208856	0.351879801158958	0.41927622150546	0.453605662113305
A16G2R1-IIa	A18G3R1-IIa	co-occur	2	3.83159804189548	1.93794622146536	0.352364096450678	0.41927622150546	0.453008349714363
A15G2R2-IIa	A17G2R2-IIa	exclusive	1	0.664957264957265	-0.588666469484575	0.354577251256705	0.41927622150546	-0.450289131032344
A17G2R1-IIa	A17G2R2-IIa	exclusive	1	0.664957264957265	-0.588666469484575	0.354577251256705	0.41927622150546	-0.450289131032344
A16G3R2-IIa	A17G2R2-IIa	co-occur	1	4.47474747474748	2.16180626847541	0.356609752964455	0.41927622150546	0.447806783424479
A17G2R2-IIa	A18G2R1-IIa	co-occur	1	4.47474747474748	2.16180626847541	0.356609752964455	0.41927622150546	0.447806783424479
A16G2R1-IIa	A17G2R2-IIa	co-occur	1	4.47474747474748	2.16180626847541	0.356609752964455	0.41927622150546	0.447806783424479
A18G2R1-IIa	A5G3-IIc	co-occur	2	3.78490361653413	1.92025656210831	0.356862528210651	0.41927622150546	0.447499052060348
A16G1R1-IIa	A17G1R1-IIa	exclusive	1	0.852941176470588	-0.229481846122767	0.358777258160715	0.41927622150546	-0.445175093410357
A16G3R1-IIa	A20G1R1-IIa	co-occur	1	4.5	2.16992500144231	0.360425184376964	0.41927622150546	0.443184870706806
A18G2R1-IIa	A22G1-IId	co-occur	1	5.28571428571429	2.40209844357135	0.364674049475197	0.41927622150546	0.438095140362426
A18G2R1-IIa	A20G1R1-IIa	co-occur	1	5.28571428571429	2.40209844357135	0.364674049475197	0.41927622150546	0.438095140362426
A17G1-IId	A18G2R1-IIa	co-occur	1	5.28571428571429	2.40209844357135	0.364674049475197	0.41927622150546	0.438095140362426
A16G3R2-IIa	A5G3-IIc	co-occur	1	5.77922077922078	2.53087498515886	0.371451227490502	0.41927622150546	0.430098202151816
A16G2R1-IIa	A16G3R1-IIa	co-occur	2	1.34443181503147	0.426996588523971	0.372435788247622	0.41927622150546	0.428948593287713
A18G2R1-IIa	A18G3R1-IIa	co-occur	2	3.5347773102481	1.82161932860736	0.372957683812815	0.41927622150546	0.428340440923554
A18G3R1-IIa	A20G1R1-IIa	co-occur	1	6.83673469387755	2.77330744122993	0.3788284290738	0.41927622150546	0.421557436937528
A17G1-IId	A18G3R1-IIa	co-occur	1	6.83673469387755	2.77330744122993	0.3788284290738	0.41927622150546	0.421557436937528
A16G2R1-IIa	A17G1-IId	co-occur	1	6.83673469387755	2.77330744122993	0.3788284290738	0.41927622150546	0.421557436937528
A16G2R1-IIa	A22G1-IId	co-occur	1	6.83673469387755	2.77330744122993	0.3788284290738	0.41927622150546	0.421557436937528
A16G2R1-IIa	A20G1R1-IIa	co-occur	1	6.83673469387755	2.77330744122993	0.3788284290738	0.41927622150546	0.421557436937528
A18G3R1-IIa	A22G1-IId	co-occur	1	6.83673469387755	2.77330744122993	0.3788284290738	0.41927622150546	0.421557436937528
A20G1R1-IIa	A22G1-IId	co-occur	1	6.83673469387755	2.77330744122993	0.3788284290738	0.41927622150546	0.421557436937528
A17G1-IId	A22G1-IId	co-occur	1	6.83673469387755	2.77330744122993	0.3788284290738	0.41927622150546	0.421557436937528
A17G1-IId	A20G1R1-IIa	co-occur	1	6.83673469387755	2.77330744122993	0.3788284290738	0.41927622150546	0.421557436937528
A17G2R2-IIa	A5G3-IIc	co-occur	1	7.0952380952381	2.8268510976834	0.382556813617946	0.41927622150546	0.417304058527302
A17G1R1-IIa	A5G3-IIc	exclusive	1	0.621621621621622	-0.685891409571937	0.383331187757077	0.41927622150546	-0.41642584518658
A16G3R1-IIa	A19G1R1-IIa	exclusive	1	0.621621621621622	-0.685891409571937	0.383331187757077	0.41927622150546	-0.41642584518658
A13G2R1-IIa	A16G3R1-IIa	exclusive	1	0.621621621621622	-0.685891409571937	0.383331187757077	0.41927622150546	-0.41642584518658
A13G2R1-IIa	A17G1R1-IIa	exclusive	1	0.621621621621622	-0.685891409571937	0.383331187757077	0.41927622150546	-0.41642584518658
A15G2R1-IIa	A20G1R1-IIa	exclusive	1	0.697183098591549	-0.520390499425073	0.383523985563134	0.41927622150546	-0.416207470119238
A17G1R1-IIa	A17G2R1-IIa	co-occur	1	1.46078431372549	0.546743178490666	0.386784063952604	0.41928692646963	0.412531427763859
A15G2R2-IIa	A16G2R1-IIa	exclusive	1	0.541258741258741	-0.885609675521341	0.431259074772086	0.446896219129568	-0.365261753177856
A15G2R2-IIa	A18G2R1-IIa	exclusive	1	0.541258741258741	-0.885609675521341	0.431259074772086	0.446896219129568	-0.365261753177856
A15G2R2-IIa	A16G3R2-IIa	exclusive	1	0.541258741258741	-0.885609675521341	0.431259074772086	0.446896219129568	-0.365261753177856
A16G3R2-IIa	A17G2R1-IIa	exclusive	1	0.541258741258741	-0.885609675521341	0.431259074772086	0.446896219129568	-0.365261753177856
A17G2R1-IIa	A18G3R1-IIa	exclusive	2	0.732820473369747	-0.448468285207414	0.432704814430706	0.446896219129568	-0.363808272656471
A17G1R1-IIa	A19G1R1-IIa	co-occur	1	1.76470588235294	0.819427754358179	0.433038972024776	0.446896219129568	0.363473016871404
A16G3R1-IIa	A17G2R1-IIa	exclusive	2	0.695146926124995	-0.524610157066466	0.442260049098759	0.447094222389179	-0.354322290202172
A15G2R2-IIa	A16G3R1-IIa	exclusive	1	0.548387096774194	-0.866733469136536	0.44237021031941	0.447094222389179	-0.354214126571126
A15G2R2-IIa	A18G3R1-IIa	exclusive	1	0.392820512820513	-1.34805782671202	0.443628375703992	0.447094222389179	-0.352980682952238
A20G1-IId	A5G3-IIc	exclusive	1	0.428571428571429	-1.22239242133645	0.461239167178905	0.461239167178905	-0.336073820702091
