# Supplementary material for: Investigating within-host population diversity of Cryptosporidium parvum using BlooMine
Source: BMC Genomics. 2025 Nov 20;26:1067. doi: 10.1186/s12864-025-12206-4 (PMC12636221; doi:10.1186/s12864-025-12206-4)
Supplement: Supplementary file 1 — Supplementary Material 1 [file 12864_2025_12206_MOESM1_ESM.zip › sample_metadata.csv]

name	id	location	country	continent	Host	date	year	reported_gp60	gp60_family	bloomine_paper_status	hypothesis_testing_status
SRR3473977_35090	SRR3473977_35090		Egypt	Africa	Bos taurus	2011-10	2011			accepted	rejected
SRR10363492_44498	SRR10363492_44498		Egypt	Africa	Bos taurus	2017-01-13	2017			accepted	rejected
SRR10363493_44493	SRR10363493_44493		Egypt	Africa	Bos taurus	2017-01-13	2017			accepted	rejected
SRR10363495_44492	SRR10363495_44492		Egypt	Africa	Bos taurus	2017-01-13	2017			accepted	rejected
SRR10363497_44486	SRR10363497_44486		Egypt	Africa	Bos taurus	2017-01-13	2017			accepted	rejected
SRR10363499_44425	SRR10363499_44425		Egypt	Africa	Bos taurus	2017-01-13	2017			accepted	rejected
SRR10363501_44409	SRR10363501_44409		Egypt	Africa	Bos taurus	2017-01-13	2017			accepted	rejected
SRR10363496_44490	SRR10363496_44490		Egypt	Africa	Bos taurus	2017-01-13	2017			accepted	rejected
SRR10363498_44458	SRR10363498_44458		Egypt	Africa	Bos taurus	2017-01-13	2017			accepted	rejected
SRR10363500_44412	SRR10363500_44412		Egypt	Africa	Bos taurus	2017-01-13	2017			accepted	rejected
SRR15694507_44493	SRR15694507_44493		Egypt	Africa	Bos taurus	2017-07-26	2017			accepted	rejected
SRR15694508_44492	SRR15694508_44492		Egypt	Africa	Bos taurus	2017-07-26	2017			accepted	rejected
SRR15694509_44458	SRR15694509_44458		Egypt	Africa	Bos taurus	2017-07-25	2017			accepted	rejected
SRR15694510_44425	SRR15694510_44425		Egypt	Africa	Bos taurus	2017-07-25	2017			accepted	rejected
SRR15694511_44412	SRR15694511_44412		Egypt	Africa	Bos taurus	2017-07-25	2017			accepted	rejected
SRR15694512_44409	SRR15694512_44409		Egypt	Africa	Bos taurus	2017-07-25	2017			accepted	rejected
SRR15694515_35090	SRR15694515_35090		Egypt	Africa	Bos taurus	2013-09-11	2013			accepted	rejected
SRR15694516_34902	SRR15694516_34902		Egypt	Africa	Bos taurus	2013-09-11	2013			accepted	rejected
SRR3473976_34902	SRR3473976_34902		Egypt	Africa	Bubalus bubalis	2011-01	2011			accepted	rejected
SRR10996883_IL100070795	SRR10996883_IL100070795		Uganda	Africa	Homo sapiens	2003	2003			accepted	rejected
SRR10997270_IL100105221_GATCAGCT	SRR10997270_IL100105221_GATCAGCT		Uganda	Africa	Homo sapiens	2003	2003			accepted	rejected
SRR10997286_IL100105221_AGTGTCTG	SRR10997286_IL100105221_AGTGTCTG		Uganda	Africa	Homo sapiens	2003	2003			accepted	rejected
SRR10997324_IL100105221_CGTAGCAT	SRR10997324_IL100105221_CGTAGCAT		Uganda	Africa	Homo sapiens	2003	2003			accepted	rejected
SRR10363596_43713	SRR10363596_43713		Egypt	Africa	Homo sapiens	2016-08-18	2016			accepted	rejected
SRR15694513_43849	SRR15694513_43849		Egypt	Africa	Homo sapiens	2017-04-10	2017			accepted	rejected
SRR15694514_43713	SRR15694514_43713		Egypt	Africa	Homo sapiens	2017-03-29	2017			accepted	rejected
SRR15694571_45023	SRR15694571_45023		China	Asia	Addax	2017-09-06	2017			accepted	rejected
SRR27731237_W477	SRR27731237	China:Guangdong	China	Asia	Bos taurus	2023-02-01	2023			accepted	rejected
SRR27731238_W476	SRR27731238_W476	China:Guangdong	China	Asia	Bos taurus	2023-02-01	2023			accepted	rejected
SRR27731239_W475	SRR27731239_W475	China:Guangdong	China	Asia	Bos taurus	2023-01-17	2023			accepted	rejected
SRR27731240_W474	SRR27731240_W474	China:Guangdong	China	Asia	Bos taurus	2023-01-17	2023			accepted	rejected
SRR27731241_W473	SRR27731241_W473	China:Guangdong	China	Asia	Bos taurus	2023-01-17	2023			accepted	rejected
SRR27731242_W472	SRR27731242_W472	China:Guangdong	China	Asia	Bos taurus	2023-01-17	2023			accepted	rejected
SRR27731243_W440	SRR27731243_W440	China:Guangdong	China	Asia	Bos taurus	2022-12-21	2022			accepted	rejected
SRR27731244_W498	SRR27731244_W498	China:Guangdong	China	Asia	Bos taurus	2023-02-02	2023			accepted	rejected
SRR27731245_W497	SRR27731245_W497	China:Guangdong	China	Asia	Bos taurus	2023-02-02	2023			accepted	rejected
SRR27731246_W491	SRR27731246_W491	China:Guangdong	China	Asia	Bos taurus	2023-02-01	2023			accepted	rejected
SRR27731247_W490	SRR27731247_W490	China:Guangdong	China	Asia	Bos taurus	2023-02-01	2023			accepted	rejected
SRR27731248_W489	SRR27731248_W489	China:Guangdong	China	Asia	Bos taurus	2023-02-01	2023			accepted	rejected
SRR27731249_W488	SRR27731249_W488	China:Guangdong	China	Asia	Bos taurus	2023-01-17	2023			accepted	rejected
SRR27731250_W407	SRR27731250_W407	China:Guangdong	China	Asia	Bos taurus	2023-01-17	2023			accepted	rejected
SRR27731251_W487	SRR27731251_W487	China:Guangdong	China	Asia	Bos taurus	2023-01-17	2023			accepted	rejected
SRR27731252_W484	SRR27731252_W484	China:Guangdong	China	Asia	Bos taurus	2023-02-01	2023			accepted	rejected
SRR27731253_W483	SRR27731253_W483	China:Guangdong	China	Asia	Bos taurus	2023-02-01	2023			accepted	rejected
SRR27731254_W482	SRR27731254_W482	China:Guangdong	China	Asia	Bos taurus	2023-02-01	2023			accepted	rejected
SRR27731255_W436	SRR27731255_W436	China:Guangdong	China	Asia	Bos taurus	2022-12-21	2022			accepted	rejected
SRR27731256_W435	SRR27731256_W435	China:Guangdong	China	Asia	Bos taurus	2022-12-21	2022			accepted	rejected
SRR27731257_W434	SRR27731257_W434	China:Guangdong	China	Asia	Bos taurus	2022-12-21	2022			accepted	rejected
SRR27731258_W430	SRR27731258_W430	China:Guangdong	China	Asia	Bos taurus	2022-12-21	2022			accepted	rejected
SRR27731259_W429	SRR27731259_W429	China:Guangdong	China	Asia	Bos taurus	2022-12-21	2022			accepted	rejected
SRR27731260_W428	SRR27731260_W428	China:Guangdong	China	Asia	Bos taurus	2022-12-21	2022			accepted	rejected
SRR27731261_W406	SRR27731261_W406	China:Guangdong	China	Asia	Bos taurus	2023-01-17	2023			accepted	rejected
SRR27731262_W424	SRR27731262_W424	China:Guangdong	China	Asia	Bos taurus	2022-12-21	2022			accepted	rejected
SRR27731263_W423	SRR27731263_W423	China:Guangdong	China	Asia	Bos taurus	2022-12-21	2022			accepted	rejected
SRR27731264_W422	SRR27731264_W422	China:Guangdong	China	Asia	Bos taurus	2022-12-21	2022			accepted	rejected
SRR27731265_W416	SRR27731265_W416	China:Guangdong	China	Asia	Bos taurus	2022-11-30	2022			accepted	rejected
SRR27731266_W415	SRR27731266_W415	China:Guangdong	China	Asia	Bos taurus	2022-11-30	2022			accepted	rejected
SRR27731267_W414	SRR27731267_W414	China:Guangdong	China	Asia	Bos taurus	2022-11-30	2022			accepted	rejected
SRR27731268_W401	SRR27731268_W401	China:Guangdong	China	Asia	Bos taurus	2022-11-30	2022			accepted	rejected
SRR27731269_W400	SRR27731269_W400	China:Guangdong	China	Asia	Bos taurus	2022-11-30	2022			accepted	rejected
SRR27731270_W399	SRR27731270_W399	China:Guangdong	China	Asia	Bos taurus	2022-12-21	2022			accepted	rejected
SRR27731271_W392	SRR27731271_W392	China:Guangdong	China	Asia	Bos taurus	2022-12-21	2022			accepted	rejected
SRR27731272_W405	SRR27731272_W405	China:Guangdong	China	Asia	Bos taurus	2023-01-17	2023			accepted	rejected
SRR27731273_W391	SRR27731273_W391	China:Guangdong	China	Asia	Bos taurus	2022-12-21	2022			accepted	rejected
SRR27731274_W390	SRR27731274_W390	China:Guangdong	China	Asia	Bos taurus	2022-12-21	2022			accepted	rejected
SRR27731275_W486	SRR27731275_W486	China:Guangdong	China	Asia	Bos taurus	2023-01-17	2023			accepted	rejected
SRR27731276_W485	SRR27731276_W485	China:Guangdong	China	Asia	Bos taurus	2023-01-17	2023			accepted	rejected
SRR27731277_W481	SRR27731277_W481	China:Guangdong	China	Asia	Bos taurus	2023-01-17	2023			accepted	rejected
SRR27731278_W480	SRR27731278_W480	China:Guangdong	China	Asia	Bos taurus	2023-01-17	2023			accepted	rejected
SRR27731279_W439	SRR27731279_W439	China:Guangdong	China	Asia	Bos taurus	2022-12-21	2022			accepted	rejected
SRR27731280_W438	SRR27731280_W438	China:Guangdong	China	Asia	Bos taurus	2022-12-21	2022			accepted	rejected
SRR27731281_W437	SRR27731281_W437	China:Guangdong	China	Asia	Bos taurus	2022-12-21	2022			accepted	rejected
SRR27731282_W433	SRR27731282_W433	China:Guangdong	China	Asia	Bos taurus	2022-12-21	2022			accepted	rejected
SRR27731283_W398	SRR27731283_W398	China:Guangdong	China	Asia	Bos taurus	2022-12-21	2022			accepted	rejected
SRR27731284_W432	SRR27731284_W432	China:Guangdong	China	Asia	Bos taurus	2022-12-21	2022			accepted	rejected
SRR27731285_W431	SRR27731285_W431	China:Guangdong	China	Asia	Bos taurus	2022-12-21	2022			accepted	rejected
SRR27731286_W427	SRR27731286_W427	China:Guangdong	China	Asia	Bos taurus	2022-12-21	2022			accepted	rejected
SRR27731287_W425	SRR27731287_W425	China:Guangdong	China	Asia	Bos taurus	2022-12-21	2022			accepted	rejected
SRR27731288_W421	SRR27731288_W421	China:Guangdong	China	Asia	Bos taurus	2022-12-21	2022			accepted	rejected
SRR27731289_W418	SRR27731289_W418	China:Guangdong	China	Asia	Bos taurus	2022-11-30	2022			accepted	rejected
SRR27731290_W417	SRR27731290_W417	China:Guangdong	China	Asia	Bos taurus	2022-11-30	2022			accepted	rejected
SRR27731291_W404	SRR27731291_W404	China:Guangdong	China	Asia	Bos taurus	2022-11-30	2022			accepted	rejected
SRR27731292_W403	SRR27731292_W403	China:Guangdong	China	Asia	Bos taurus	2022-12-21	2022			accepted	rejected
SRR27731293_W402	SRR27731293_W402	China:Guangdong	China	Asia	Bos taurus	2022-11-30	2022			accepted	rejected
SRR27731294_W397	SRR27731294_W397	China:Guangdong	China	Asia	Bos taurus	2022-12-21	2022			accepted	rejected
SRR27731295_W395	SRR27731295_W395	China:Guangdong	China	Asia	Bos taurus	2022-11-30	2022			accepted	rejected
SRR27731296_W394	SRR27731296_W394	China:Guangdong	China	Asia	Bos taurus	2022-11-30	2022			accepted	rejected
SRR27731297_W393	SRR27731297_W393	China:Guangdong	China	Asia	Bos taurus	2022-11-30	2022			accepted	rejected
SRR27731298_W389	SRR27731298_W389	China:Guangdong	China	Asia	Bos taurus	2022-11-30	2022			accepted	rejected
SRR27731299_W494	SRR27731299_W494	China:Guangdong	China	Asia	Bos taurus	2023-02-02	2023			accepted	rejected
SRR27731300_W493	SRR27731300_W493	China:Guangdong	China	Asia	Bos taurus	2023-02-02	2023			accepted	rejected
SRR27731301_W496	SRR27731301_W496	China:Guangdong	China	Asia	Bos taurus	2023-02-02	2023			accepted	rejected
SRR27731302_W495	SRR27731302_W495	China:Guangdong	China	Asia	Bos taurus	2023-02-02	2023			accepted	rejected
SRR27731303_W479	SRR27731303_W479	China:Guangdong	China	Asia	Bos taurus	2023-01-17	2023			accepted	rejected
SRR27731304_W478	SRR27731304_W478	China:Guangdong	China	Asia	Bos taurus	2023-01-17	2023			accepted	rejected
SRR27731305_W396	SRR27731305_W396	China:Guangdong	China	Asia	Bos taurus	2022-12-21	2022			accepted	rejected
SRR27731306_W347	SRR27731306_W347	China:Guangdong	China	Asia	Bos taurus	2022-09-13	2022			accepted	rejected
SRR30219000_W595	SRR30219000_W595	China:Guangdong	China	Asia	Bos taurus	2023-10-18	2023			accepted	rejected
SRR30219001_W594	SRR30219001_W594	China:Guangdong	China	Asia	Bos taurus	2023-10-18	2023			accepted	rejected
SRR30219002_W592	SRR30219002_W592	China:Guangdong	China	Asia	Bos taurus	2023-10-18	2023			accepted	rejected
SRR30219003_W591	SRR30219003_W591	China:Guangdong	China	Asia	Bos taurus	2023-10-18	2023			accepted	rejected
SRR30219004_W590	SRR30219004	China:Guangdong	China	Asia	Bos taurus	2023-10-18	2023			accepted	rejected
SRR30219005_W589	SRR30219005	China:Guangdong	China	Asia	Bos taurus	2023-10-18	2023			accepted	rejected
SRR30219006_W588	SRR30219006_W588	China:Guangdong	China	Asia	Bos taurus	2023-09-05	2023			accepted	rejected
SRR30219007_W587	SRR30219007_W587	China:Guangdong	China	Asia	Bos taurus	2023-09-05	2023			accepted	rejected
SRR30219008_W673	SRR30219008_W673	China:Heilongjiang	China	Asia	Bos taurus	2024-05-06	2024			accepted	rejected
SRR30219009_W596	SRR30219009_W596	China:Guangdong	China	Asia	Bos taurus	2023-10-18	2023			accepted	rejected
SRR30219010_W586	SRR30219010_W586	China:Guangdong	China	Asia	Bos taurus	2023-09-05	2023			accepted	rejected
SRR30219011_W585	SRR30219011_W585	China:Guangdong	China	Asia	Bos taurus	2023-09-05	2023			accepted	rejected
SRR3473975_31727	SRR3473975_31727		China	Asia	Bos taurus	2009	2009			accepted	rejected
SRR10363313_42658	SRR10363313_42658		China	Asia	Bos taurus	2015-09-21	2015			accepted	rejected
SRR10363314_42649	SRR10363314_42649		China	Asia	Bos taurus	2015-09-21	2015			accepted	rejected
SRR10363536_44291	SRR10363536_44291		China	Asia	Bos taurus	2016-12-01	2016			accepted	rejected
SRR10363563_42987	SRR10363563_42987		China	Asia	Bos taurus	2016-02-25	2016			accepted	rejected
SRR10363564_42986	SRR10363564_42986		China	Asia	Bos taurus	2016-02-25	2016			accepted	rejected
SRR10363567_42984	SRR10363567_42984		China	Asia	Bos taurus	2016-02-25	2016			accepted	rejected
SRR10363569_42982	SRR10363569_42982		China	Asia	Bos taurus	2016-02-25	2016			accepted	rejected
SRR10363571_42980	SRR10363571_42980		China	Asia	Bos taurus	2016-02-25	2016			accepted	rejected
SRR10363572_42978	SRR10363572_42978		China	Asia	Bos taurus	2016-02-25	2016			accepted	rejected
SRR10363573_42973	SRR10363573_42973		China	Asia	Bos taurus	2016-02-25	2016			accepted	rejected
SRR10363575_42970	SRR10363575_42970		China	Asia	Bos taurus	2016-02-25	2016			accepted	rejected
SRR10363576_42967	SRR10363576_42967		China	Asia	Bos taurus	2016-02-25	2016			accepted	rejected
SRR10363578_42966	SRR10363578_42966		China	Asia	Bos taurus	2016-02-25	2016			accepted	rejected
SRR10363579_42965	SRR10363579_42965		China	Asia	Bos taurus	2016-02-25	2016			accepted	rejected
SRR10363580_42964	SRR10363580_42964		China	Asia	Bos taurus	2016-02-25	2016			accepted	rejected
SRR10363581_42963	SRR10363581_42963		China	Asia	Bos taurus	2016-02-25	2016			accepted	rejected
SRR10363582_42962	SRR10363582_42962		China	Asia	Bos taurus	2016-02-25	2016			accepted	rejected
SRR10363310_42672	SRR10363310_42672		China	Asia	Bos taurus	2015-09-21	2015			accepted	rejected
SRR10363312_42669	SRR10363312_42669		China	Asia	Bos taurus	2015-09-21	2015			accepted	rejected
SRR10363315_42632	SRR10363315_42632		China	Asia	Bos taurus	2015-09-21	2015			accepted	rejected
SRR10363535_44298	SRR10363535_44298		China	Asia	Bos taurus	2016-12-01	2016			accepted	rejected
SRR10363537_44290	SRR10363537_44290		China	Asia	Bos taurus	2016-12-01	2016			accepted	rejected
SRR10363565_42985	SRR10363565_42985		China	Asia	Bos taurus	2016-02-25	2016			accepted	rejected
SRR10363568_42983	SRR10363568_42983		China	Asia	Bos taurus	2016-02-25	2016			accepted	rejected
SRR10363570_42981	SRR10363570_42981		China	Asia	Bos taurus	2016-02-25	2016			accepted	rejected
SRR10363574_42972	SRR10363574_42972		China	Asia	Bos taurus	2016-02-25	2016			accepted	rejected
SRR15694484_22973	SRR15694484_22973		China	Asia	Bos taurus	2019-06-16	2019			accepted	rejected
SRR15694495_22972	SRR15694495_22972		China	Asia	Bos taurus	2019-06-16	2019			accepted	rejected
SRR15694506_22971	SRR15694506_22971		China	Asia	Bos taurus	2019-06-16	2019			accepted	rejected
SRR15694517_22958	SRR15694517_22958		China	Asia	Bos taurus	2019-06-16	2019			accepted	rejected
SRR15694520_39904	SRR15694520_39904		China	Asia	Bos taurus	2020-09-08	2020			accepted	rejected
SRR15694521_42649	SRR15694521_42649		China	Asia	Bos taurus	2015-12-10	2015			accepted	rejected
SRR15694522_42987	SRR15694522_42987		China	Asia	Bos taurus	2016-03-24	2016			accepted	rejected
SRR15694523_42986	SRR15694523_42986		China	Asia	Bos taurus	2016-03-24	2016			accepted	rejected
SRR15694524_42985	SRR15694524_42985		China	Asia	Bos taurus	2016-03-22	2016			accepted	rejected
SRR15694525_42984	SRR15694525_42984		China	Asia	Bos taurus	2016-03-22	2016			accepted	rejected
SRR15694526_42983	SRR15694526_42983		China	Asia	Bos taurus	2016-03-22	2016			accepted	rejected
SRR15694527_42982	SRR15694527_42982		China	Asia	Bos taurus	2016-03-22	2016			accepted	rejected
SRR15694528_6294	SRR15694528_6294		China	Asia	Bos taurus	2018-11-30	2018			accepted	rejected
SRR15694529_42981	SRR15694529_42981		China	Asia	Bos taurus	2016-03-22	2016			accepted	rejected
SRR15694530_42980	SRR15694530_42980		China	Asia	Bos taurus	2016-03-22	2016			accepted	rejected
SRR15694531_42978	SRR15694531_42978		China	Asia	Bos taurus	2016-04-07	2016			accepted	rejected
SRR15694532_42973	SRR15694532_42973		China	Asia	Bos taurus	2016-02-29	2016			accepted	rejected
SRR15694533_42972	SRR15694533_42972		China	Asia	Bos taurus	2016-02-29	2016			accepted	rejected
SRR15694534_42970	SRR15694534_42970		China	Asia	Bos taurus	2016-02-29	2016			accepted	rejected
SRR15694535_42967	SRR15694535_42967		China	Asia	Bos taurus	2016-02-25	2016			accepted	rejected
SRR15694536_42966	SRR15694536_42966		China	Asia	Bos taurus	2016-02-25	2016			accepted	rejected
SRR15694537_42965	SRR15694537_42965		China	Asia	Bos taurus	2016-02-25	2016			accepted	rejected
SRR15694538_42964	SRR15694538_42964		China	Asia	Bos taurus	2016-02-25	2016			accepted	rejected
SRR15694539_45022	SRR15694539_45022		China	Asia	Bos taurus	2017-09-06	2017			accepted	rejected
SRR15694540_42963	SRR15694540_42963		China	Asia	Bos taurus	2016-02-25	2016			accepted	rejected
SRR15694541_42962	SRR15694541_42962		China	Asia	Bos taurus	2016-04-04	2016			accepted	rejected
SRR15694542_42672	SRR15694542_42672		China	Asia	Bos taurus	2015-12-10	2015			accepted	rejected
SRR15694543_42669	SRR15694543_42669		China	Asia	Bos taurus	2015-12-10	2015			accepted	rejected
SRR15694544_42658	SRR15694544_42658		China	Asia	Bos taurus	2015-12-10	2015			accepted	rejected
SRR15694545_42632	SRR15694545_42632		China	Asia	Bos taurus	2015-12-10	2015			accepted	rejected
SRR15694546_44298	SRR15694546_44298		China	Asia	Bos taurus	2016-12-06	2016			accepted	rejected
SRR15694547_44291	SRR15694547_44291		China	Asia	Bos taurus	2016-12-02	2016			accepted	rejected
SRR15694548_44290	SRR15694548_44290		China	Asia	Bos taurus	2016-12-02	2016			accepted	rejected
SRR15694550_45017	SRR15694550_45017		China	Asia	Bos taurus	2017-09-05	2017			accepted	rejected
SRR15694551_XJ-CP	SRR15694551_XJ-CP		China	Asia	Bos taurus	2019-03-11	2019			accepted	rejected
SRR15694553_11747	SRR15694553_11747		China	Asia	Bos taurus	2019-02-21	2019			accepted	rejected
SRR15694554_11768	SRR15694554_11768		China	Asia	Bos taurus	2019-02-21	2019			accepted	rejected
SRR15694555_11789	SRR15694555_11789		China	Asia	Bos taurus	2019-03-05	2019			accepted	rejected
SRR15694556_11785	SRR15694556_11785		China	Asia	Bos taurus	2019-03-05	2019			accepted	rejected
SRR15694557_11783	SRR15694557_11783		China	Asia	Bos taurus	2019-03-05	2019			accepted	rejected
SRR15694558_11744	SRR15694558_11744		China	Asia	Bos taurus	2019-03-05	2019			accepted	rejected
SRR15694559_11738	SRR15694559_11738		China	Asia	Bos taurus	2019-03-05	2019			accepted	rejected
SRR15694560_11730	SRR15694560_11730		China	Asia	Bos taurus	2019-03-05	2019			accepted	rejected
SRR15694561_45016	SRR15694561_45016		China	Asia	Bos taurus	2017-09-05	2017			accepted	rejected
SRR15694562_11722	SRR15694562_11722		China	Asia	Bos taurus	2019-01-15	2019			accepted	rejected
SRR15694563_11760	SRR15694563_11760		China	Asia	Bos taurus	2019-02-21	2019			accepted	rejected
SRR15694564_11707	SRR15694564_11707		China	Asia	Bos taurus	2019-01-08	2019			accepted	rejected
SRR15694565_24721	SRR15694565_24721		China	Asia	Bos taurus	2019-06-30	2019			accepted	rejected
SRR15694566_24716	SRR15694566_24716		China	Asia	Bos taurus	2019-06-30	2019			accepted	rejected
SRR15694567_24696	SRR15694567_24696		China	Asia	Bos taurus	2019-06-30	2019			accepted	rejected
SRR15694568_12536	SRR15694568_12536		China	Asia	Bos taurus	2019-04-11	2019			accepted	rejected
SRR15694569_12535	SRR15694569_12535		China	Asia	Bos taurus	2019-04-11	2019			accepted	rejected
SRR15694570_12405	SRR15694570_12405		China	Asia	Bos taurus	2019-04-10	2019			accepted	rejected
SRR15694572_45012	SRR15694572_45012		China	Asia	Bos taurus	2017-08-31	2017			accepted	rejected
SRR15694573_45011	SRR15694573_45011		China	Asia	Bos taurus	2017-08-31	2017			accepted	rejected
SRR15694549_9592	SRR15694549_9592		China	Asia	Camelus bactrianus	2019-02-21	2019			accepted	rejected
SRR29366320_W278-INS20-KO	SRR29366320_W278-INS20-KO	China:Heilongjiang	China	Asia	Bos taurus	2022-05-12	2022	IIdA20G1		accepted	rejected
SRR29366321_W304-INS19-KO	SRR29366321_W304-INS19-KO	China:Heilongjiang	China	Asia	Bos taurus	2022-02-12	2022	IIdA20G1		accepted	rejected
SRR31034905	SRR31034905	China: Guangdong	China	Asia	Mus musculus	2019-06-17	2019			accepted	rejected
SRR33512232_MUC25-SP-KO	SRR33512232_MUC25-SP-KO	China: Guangdong	China	Asia	Mus musculus	2022-10	2022			accepted	rejected
SRR33512233_MUC25-CDS-KO	SRR33512233_MUC25-CDS-KO	China: Guangdong	China	Asia	Mus musculus	2022-10	2022			accepted	rejected
SRR15694552_35419	SRR15694552_35419		China	Asia	Mus musculus					accepted	rejected
SRR21763624_Calf10	SRR21763624_Calf10		Italy	Europe	Bos taurus	2020-01-17	2020			accepted	accepted
SRR21763625_Calf9	SRR21763625_Calf9		Italy	Europe	Bos taurus	2020-02-11	2020			accepted	accepted
SRR21763626_Calf8	SRR21763626_Calf8		Italy	Europe	Bos taurus	2020-02-10	2020			accepted	accepted
SRR21763627_Calf7	SRR21763627_Calf7		Italy	Europe	Bos taurus	2020-01-30	2020			accepted	accepted
SRR21763628_Calf6	SRR21763628_Calf6		Italy	Europe	Bos taurus	2020-04-29	2020			accepted	accepted
SRR21763632_Calf14	SRR21763632_Calf14		Italy	Europe	Bos taurus	2020-01-20	2020			accepted	accepted
SRR21763633_Calf13	SRR21763633_Calf13		Italy	Europe	Bos taurus	2020-05-25	2020			accepted	accepted
SRR21763634_Calf12	SRR21763634_Calf12		Italy	Europe	Bos taurus	2020-03-10	2020			accepted	accepted
SRR26320654_DK5	SRR26320654_DK5		Denmark	Europe	Bos taurus	2020	2020			accepted	accepted
SRR26320662_Swe3	SRR26320662_Swe3		Sweden	Europe	Bos taurus	2020	2020			accepted	accepted
SRR26320663_Swe2	SRR26320663_Swe2		Sweden	Europe	Bos taurus	2020	2020			accepted	accepted
SRR26320664_Swe1	SRR26320664_Swe1		Sweden	Europe	Bos taurus	2020	2020			accepted	accepted
SRR26320665_DK4	SRR26320665_DK4		Denmark	Europe	Bos taurus	2020	2020			accepted	accepted
SRR26320666_Prt1	SRR26320666_Prt1		Portugal	Europe	Bos taurus	2020	2020			accepted	accepted
SRR26320667_Pol2	SRR26320667_Pol2		Poland	Europe	Bos taurus	2020	2020			accepted	accepted
SRR26320668_Pol1	SRR26320668_Pol1		Poland	Europe	Bos taurus	2020	2020			accepted	accepted
SRR26320669_Nor4	SRR26320669_Nor4		Norway	Europe	Bos taurus	2020	2020			accepted	accepted
SRR26320670_Nor3	SRR26320670_Nor3		Norway	Europe	Bos taurus	2020	2020			accepted	accepted
SRR26320671_Nor2	SRR26320671_Nor2		Norway	Europe	Bos taurus	2020	2020			accepted	accepted
SRR26320672_Nor1	SRR26320672_Nor1		Norway	Europe	Bos taurus	2020	2020			accepted	accepted
SRR26320673_Hun9	SRR26320673_Hun9		Hungary	Europe	Bos taurus	2020	2020			accepted	accepted
SRR26320674_Hun8	SRR26320674_Hun8		Hungary	Europe	Bos taurus	2020	2020			accepted	accepted
SRR26320675_Hun7	SRR26320675_Hun7		Hungary	Europe	Bos taurus	2020	2020			accepted	accepted
SRR26320676_DK3	SRR26320676_DK3		Denmark	Europe	Bos taurus	2020	2020			accepted	accepted
SRR26320677_Hun6	SRR26320677_Hun6		Hungary	Europe	Bos taurus	2020	2020			accepted	accepted
SRR26320678_Hun5	SRR26320678_Hun5		Hungary	Europe	Bos taurus	2020	2020			accepted	accepted
SRR26320679_Hun4	SRR26320679_Hun4		Hungary	Europe	Bos taurus	2020	2020			accepted	accepted
SRR26320680_Hun3	SRR26320680_Hun3		Hungary	Europe	Bos taurus	2020	2020			accepted	accepted
SRR26320681_Hun2	SRR26320681_Hun2		Hungary	Europe	Bos taurus	2020	2020			accepted	accepted
SRR26320682_Hun12	SRR26320682_Hun12		Hungary	Europe	Bos taurus	2020	2020			accepted	accepted
SRR26320683_Hun11	SRR26320683_Hun11		Hungary	Europe	Bos taurus	2020	2020			accepted	accepted
SRR26320684_Hun1	SRR26320684_Hun1		Hungary	Europe	Bos taurus	2020	2020			accepted	accepted
SRR26320685_GER31	SRR26320685_GER31		Germany	Europe	Bos taurus	2020	2020			accepted	accepted
SRR26320686_GER30	SRR26320686_GER30		Germany	Europe	Bos taurus	2020	2020			accepted	accepted
SRR26320687_DK2	SRR26320687_DK2		Denmark	Europe	Bos taurus	2020	2020			accepted	accepted
SRR26320688_GER29	SRR26320688_GER29		Germany	Europe	Bos taurus	2020	2020			accepted	accepted
SRR26320689_GER28	SRR26320689_GER28		Germany	Europe	Bos taurus	2020	2020			accepted	accepted
SRR26320690_GER27	SRR26320690_GER27		Germany	Europe	Bos taurus	2020	2020			accepted	accepted
SRR26320691_GER26	SRR26320691_GER26		Germany	Europe	Bos taurus	2020	2020			accepted	accepted
SRR26320692_GER25	SRR26320692_GER25		Germany	Europe	Bos taurus	2020	2020			accepted	accepted
SRR26320693_GER24	SRR26320693_GER24		Germany	Europe	Bos taurus	2020	2020			accepted	accepted
SRR26320694_GER23	SRR26320694_GER23		Germany	Europe	Bos taurus	2020	2020			accepted	accepted
SRR26320695_GER22	SRR26320695_GER22		Germany	Europe	Bos taurus	2020	2020			accepted	accepted
SRR26320696_GER21	SRR26320696_GER21		Germany	Europe	Bos taurus	2020	2020			accepted	accepted
SRR26320697_GER20	SRR26320697_GER20		Germany	Europe	Bos taurus	2020	2020			accepted	accepted
SRR26320698_DK14	SRR26320698_DK14		Denmark	Europe	Bos taurus	2020	2020			accepted	accepted
SRR26320699_GER17	SRR26320699_GER17		Germany	Europe	Bos taurus	2020	2020			accepted	accepted
SRR26320700_GER16	SRR26320700_GER16		Germany	Europe	Bos taurus	2020	2020			accepted	accepted
SRR26320701_GER15	SRR26320701_GER15		Germany	Europe	Bos taurus	2020	2020			accepted	accepted
SRR26320702_GER13	SRR26320702_GER13		Germany	Europe	Bos taurus	2020	2020			accepted	accepted
SRR26320704_DK12	SRR26320704_DK12		Denmark	Europe	Bos taurus	2020	2020			accepted	accepted
SRR26320705_FIN23	SRR26320705_FIN23		Finland	Europe	Bos taurus	2019	2019			accepted	accepted
SRR26320712_FIN17	SRR26320712_FIN17		Finland	Europe	Bos taurus	2019	2019			accepted	accepted
SRR26320713_FIN16	SRR26320713_FIN16		Finland	Europe	Bos taurus	2019	2019			accepted	accepted
SRR26320714_FIN15	SRR26320714_FIN15		Finland	Europe	Bos taurus	2019	2019			accepted	accepted
SRR26320715_DK11	SRR26320715_DK11		Denmark	Europe	Bos taurus	2020	2020			accepted	accepted
SRR26320717_FIN13	SRR26320717_FIN13		Finland	Europe	Bos taurus	2019	2019			accepted	accepted
SRR26320719_FIN11	SRR26320719_FIN11		Finland	Europe	Bos taurus	2020	2020			accepted	accepted
SRR26320725_DK13	SRR26320725_DK13		Denmark	Europe	Bos taurus	2020	2020			accepted	accepted
SRR26320726_Fra2	SRR26320726_Fra2		France	Europe	Bos taurus	2018	2018			accepted	accepted
SRR26320727_Fra1	SRR26320727_Fra1		France	Europe	Bos taurus	2018	2018			accepted	accepted
SRR26320731_FIN6	SRR26320731_FIN6		Finland	Europe	Bos taurus	2020	2020			accepted	accepted
SRR26320732_FIN5	SRR26320732_FIN5		Finland	Europe	Bos taurus	2020	2020			accepted	accepted
SRR26320733_FIN4	SRR26320733_FIN4		Finland	Europe	Bos taurus	2020	2020			accepted	accepted
SRR26320736_FIN10	SRR26320736_FIN10		Finland	Europe	Bos taurus	2019	2019			accepted	accepted
SRR26320738_DK9	SRR26320738_DK9		Denmark	Europe	Bos taurus	2020	2020			accepted	accepted
SRR26320739_DK8	SRR26320739_DK8		Denmark	Europe	Bos taurus	2020	2020			accepted	accepted
SRR26320740_DK7	SRR26320740_DK7		Denmark	Europe	Bos taurus	2020	2020			accepted	accepted
SRR26320748_UKP131	SRR26320748_UKP131		United Kingdom	Europe	Bos taurus	2017	2017			accepted	accepted
SRR26320749_UKP130	SRR26320749_UKP130		United Kingdom	Europe	Bos taurus	2017	2017			accepted	accepted
SRR26320751_DK6	SRR26320751_DK6		Denmark	Europe	Bos taurus	2020	2020			accepted	accepted
SRR26320752_DK10	SRR26320752_DK10		Denmark	Europe	Bos taurus	2020	2020			accepted	accepted
SRR26320753_DK1	SRR26320753_DK1		Denmark	Europe	Bos taurus	2020	2020			accepted	accepted
SRR11516700_INRAE	SRR11516700_INRAE		France	Europe	Bos taurus	2017	2017			accepted	accepted
SRR3091751_meta1499	SRR3091751_meta1499		Sweden	Europe	Bos taurus					accepted	accepted
SRR3091752_CP0035C8	SRR3091752_CP0035C8		Sweden	Europe	Bos taurus					accepted	accepted
SRR3091753_CP0036E6	SRR3091753_CP0036E6		Sweden	Europe	Bos taurus					accepted	accepted
SRR3091754_CP0035D9	SRR3091754_CP0035D9		Sweden	Europe	Bos taurus					accepted	accepted
SRR3091755_CP0035F4	SRR3091755_CP0035F4		Sweden	Europe	Bos taurus					accepted	accepted
SRR3091756_CP0036A6	SRR3091756_CP0036A6		Sweden	Europe	Bos taurus					accepted	accepted
SRR3091757_CP0036B5	SRR3091757_CP0036B5		Sweden	Europe	Bos taurus					accepted	accepted
SRR3091758_CP0036B6	SRR3091758_CP0036B6		Sweden	Europe	Bos taurus					accepted	accepted
SRR3091759_CP0036C6	SRR3091759_CP0036C6		Sweden	Europe	Bos taurus					accepted	accepted
SRR3091760_CP0036D5	SRR3091760_CP0036D5		Sweden	Europe	Bos taurus					accepted	accepted
SRR3091761_CP0036D6	SRR3091761_CP0036D6		Sweden	Europe	Bos taurus					accepted	accepted
SRR11817809_Run10	SRR11817809_Run10		Italy	Europe	Bos taurus	2016	2016	IIaA16G3R1	IIa	accepted	accepted
SRR11817811_Run8	SRR11817811_Run8		Italy	Europe	Bos taurus	2016	2016	IIaA19G2R1	IIa	accepted	accepted
SRR11817817_Run15	SRR11817817_Run15		Italy	Europe	Bos taurus	2015	2015	IIaA15G2R1	IIa	accepted	accepted
SRR11817818_Run14	SRR11817818_Run14		Italy	Europe	Bos taurus	1990	1990	IIdA22G2R1	IId	accepted	accepted
SRR11817819_Run13	SRR11817819_Run13		Denmark	Europe	Bos taurus	1996	1996	IIaA18G1R1	IIa	accepted	accepted
SRR15694519_44619	SRR15694519_44619		Czech Republic	Europe	Bos taurus	2017-04-18	2017			accepted	accepted
UKP218	UKP218		United Kingdom	Europe	Bos taurus	2021	2021	IIaA17G2R1	IIa	accepted	accepted
UKP219	UKP219		United Kingdom	Europe	Bos taurus	2021	2021	IIaA17G2R1	IIa	accepted	accepted
UKP220	UKP220		United Kingdom	Europe	Bos taurus	2021	2021	IIaA17G2R1	IIa	accepted	accepted
UKP221	UKP221		United Kingdom	Europe	Bos taurus	2021	2021	IIaA17G2R1	IIa	accepted	accepted
SRR26320703_Fra8	SRR26320703_Fra8		France	Europe	Capra hircus	2019	2019			accepted	rejected
SRR26320720_Fra7	SRR26320720_Fra7		France	Europe	Capra hircus	2019	2019			accepted	rejected
SRR26320721_Fra6	SRR26320721_Fra6		France	Europe	Capra hircus	2019	2019			accepted	rejected
SRR11817815_Run4	SRR11817815_Run4		Italy	Europe	Capra hircus	2015	2015	IIaA15G2R1	IIa	accepted	rejected
SRR11817816_Run3	SRR11817816_Run3		Italy	Europe	Capra hircus	2015	2015	IIaA15G2R1	IIa	accepted	rejected
SRR11817820_Run12	SRR11817820_Run12		Italy	Europe	Capra hircus	2016	2016	IIaA18R1	IIa	accepted	rejected
SRR11817822_Run2	SRR11817822_Run2		Italy	Europe	Capra hircus	2014	2014	IIdA17G2R1	IId	accepted	rejected
SRR11817823_Run1	SRR11817823_Run1		Italy	Europe	Capra hircus	2013	2013	IIaA15G2R1	IIa	accepted	rejected
SRR6813716_UKP13	SRR6813716_UKP13		United Kingdom	Europe	Homo sapiens	2013-10	2013	IIcA5G3a	IIc	accepted	accepted
SRR6813717_UKP12	SRR6813717_UKP12		United Kingdom	Europe	Homo sapiens	2013-09	2013	IIcA5G3p	IIc	accepted	accepted
SRR6813718_UKP14	SRR6813718_UKP14		United Kingdom	Europe	Homo sapiens	2014-01	2014	IIcA5G3a	IIc	accepted	accepted
SRR6813719_UKP15	SRR6813719_UKP15		United Kingdom	Europe	Homo sapiens	2013-10	2013	IIcA5G3a	IIc	accepted	accepted
SRR6147472_UKP3	SRR6147472_UKP3		United Kingdom	Europe	Homo sapiens	2013-09-18	2013	IIaA18G2R1	IIa	accepted	accepted
SRR6147581_UKP4	SRR6147581_UKP4		United Kingdom	Europe	Homo sapiens	2013-09-30	2013	IIaA15G2R1	IIa	accepted	accepted
SRR6147587_UKP5	SRR6147587_UKP5		United Kingdom	Europe	Homo sapiens	2013-09-30	2013	IIaA15G2R1	IIa	accepted	accepted
SRR6147945_UKP6	SRR6147945_UKP6		United Kingdom	Europe	Homo sapiens	2013-09-30	2013	IIaA15G2R1	IIa	accepted	accepted
SRR6147964_UKP7	SRR6147964_UKP7		United Kingdom	Europe	Homo sapiens	2013-09-19	2013	IIaA17G1R1	IIa	accepted	accepted
SRR6148259_UKP8	SRR6148259_UKP8		United Kingdom	Europe	Homo sapiens	2013-09-19	2013	IIdA22G1	IId	accepted	accepted
SRR6117460_UKP2	SRR6117460_UKP2		United Kingdom	Europe	Homo sapiens	2012-09-07	2012	IIaA19G1R2	IIa	accepted	accepted
SRR26320644_UKP125	SRR26320644_UKP125		United Kingdom	Europe	Homo sapiens	2016	2016			accepted	accepted
SRR26320645_UKP124	SRR26320645_UKP124		United Kingdom	Europe	Homo sapiens	2016	2016			accepted	accepted
SRR26320646_UKP123	SRR26320646_UKP123		United Kingdom	Europe	Homo sapiens	2016	2016			accepted	accepted
SRR26320647_UKP122	SRR26320647_UKP122		United Kingdom	Europe	Homo sapiens	2016	2016			accepted	accepted
SRR26320648_UKP121	SRR26320648_UKP121		United Kingdom	Europe	Homo sapiens	2016	2016			accepted	accepted
SRR26320649_UKP120	SRR26320649_UKP120		United Kingdom	Europe	Homo sapiens	2016	2016			accepted	accepted
SRR26320650_UKP119	SRR26320650_UKP119		United Kingdom	Europe	Homo sapiens	2016	2016			accepted	accepted
SRR26320651_UKP118	SRR26320651_UKP118		United Kingdom	Europe	Homo sapiens	2016	2016			accepted	accepted
SRR26320652_UKP107	SRR26320652_UKP107		United Kingdom	Europe	Homo sapiens	2016	2016			accepted	accepted
SRR26320653_UKP106	SRR26320653_UKP106		United Kingdom	Europe	Homo sapiens	2016	2016			accepted	accepted
SRR26320655_UKP104	SRR26320655_UKP104		United Kingdom	Europe	Homo sapiens	2016	2016			accepted	accepted
SRR26320656_UKP103	SRR26320656_UKP103		United Kingdom	Europe	Homo sapiens	2016	2016			accepted	accepted
SRR26320657_UKP102	SRR26320657_UKP102		United Kingdom	Europe	Homo sapiens	2016	2016			accepted	accepted
SRR26320658_SweH4	SRR26320658_SweH4		Sweden	Europe	Homo sapiens	2020	2020			accepted	accepted
SRR26320659_SweH3	SRR26320659_SweH3		Sweden	Europe	Homo sapiens	2020	2020			accepted	accepted
SRR26320660_SweH2	SRR26320660_SweH2		Sweden	Europe	Homo sapiens	2020	2020			accepted	accepted
SRR26320661_SweH1	SRR26320661_SweH1		Sweden	Europe	Homo sapiens	2020	2020			accepted	accepted
SRR26320706_FIN22	SRR26320706_FIN22		Finland	Europe	Homo sapiens	2019	2019			accepted	accepted
SRR26320707_FIN21	SRR26320707_FIN21		Finland	Europe	Homo sapiens	2019	2019			accepted	accepted
SRR26320708_FIN20	SRR26320708_FIN20		Finland	Europe	Homo sapiens	2019	2019			accepted	accepted
SRR26320709_FIN2	SRR26320709_FIN2		Finland	Europe	Homo sapiens	2019	2019			accepted	accepted
SRR26320710_FIN19	SRR26320710_FIN19		Finland	Europe	Homo sapiens	2019	2019			accepted	accepted
SRR26320711_FIN18	SRR26320711_FIN18		Finland	Europe	Homo sapiens	2019	2019			accepted	accepted
SRR26320716_FIN14	SRR26320716_FIN14		Finland	Europe	Homo sapiens	2019	2019			accepted	accepted
SRR26320718_FIN12	SRR26320718_FIN12		Finland	Europe	Homo sapiens	2019	2019			accepted	accepted
SRR26320728_FIN9	SRR26320728_FIN9		Finland	Europe	Homo sapiens	2019	2019			accepted	accepted
SRR26320729_FIN8	SRR26320729_FIN8		Finland	Europe	Homo sapiens	2019	2019			accepted	accepted
SRR26320730_FIN7	SRR26320730_FIN7		Finland	Europe	Homo sapiens	2019	2019			accepted	accepted
SRR26320734_FIN3	SRR26320734_FIN3		Finland	Europe	Homo sapiens	2019	2019			accepted	accepted
SRR26320735_FIN24	SRR26320735_FIN24		Finland	Europe	Homo sapiens	2019	2019			accepted	accepted
SRR26320737_FIN1	SRR26320737_FIN1		Finland	Europe	Homo sapiens	2019	2019			accepted	accepted
SRR26320741_UKP95	SRR26320741_UKP95		United Kingdom	Europe	Homo sapiens	2016	2016			accepted	accepted
SRR26320742_UKP94	SRR26320742_UKP94		United Kingdom	Europe	Homo sapiens	2016	2016			accepted	accepted
SRR26320743_UKP90	SRR26320743_UKP90		United Kingdom	Europe	Homo sapiens	2016	2016			accepted	accepted
SRR26320744_UKP135	SRR26320744_UKP135		United Kingdom	Europe	Homo sapiens	2015	2015			accepted	accepted
SRR26320745_UKP134	SRR26320745_UKP134		United Kingdom	Europe	Homo sapiens	2015	2015			accepted	accepted
SRR26320746_UKP133	SRR26320746_UKP133		United Kingdom	Europe	Homo sapiens	2015	2015			accepted	accepted
SRR26320747_UKP132	SRR26320747_UKP132		United Kingdom	Europe	Homo sapiens	2015	2015			accepted	accepted
SRR26320750_UKP126	SRR26320750_UKP126		United Kingdom	Europe	Homo sapiens	2015	2015			accepted	accepted
SRR18395901_26818635	SRR18395901_26818635		France	Europe	Homo sapiens	2017-05-05	2017			accepted	accepted
SRR18395903_26818633	SRR18395903_26818633		France	Europe	Homo sapiens	2009-01-23	2009			accepted	accepted
SRR6871414_UKP1_454	SRR6871414_UKP1_454		United Kingdom	Europe	Homo sapiens	2012	2012	IIaA17G1R1	IIa	accepted	accepted
SRR6871415_UKP1	SRR6871415_UKP1		United Kingdom	Europe	Homo sapiens	2012	2012	IIaA17G1R1	IIa	accepted	accepted
SRR7898459_UKP16	SRR7898459_UKP16		United Kingdom	Europe	Homo sapiens	2013-10	2013	IIcA5G3j	IIc	accepted	accepted
SRR10363369_41811	SRR10363369_41811		Spain	Europe	Homo sapiens	2014-10-06	2014			accepted	accepted
SRR11818073_Run7	SRR11818073_Run7		Spain	Europe	Homo sapiens	2015	2015	IIaA15G2R1	IIa	accepted	accepted
SRR11818074_Run6	SRR11818074_Run6		Slovenia	Europe	Homo sapiens	2016	2016	IIaA15G2R1	IIa	accepted	accepted
SRR11818075_Run5	SRR11818075_Run5		Slovenia	Europe	Homo sapiens	2016	2016	IIaA19G1R1	IIa	accepted	accepted
SRR11818076_Run4	SRR11818076_Run4		Slovenia	Europe	Homo sapiens	2016	2016	IIaA15G2R1	IIa	accepted	accepted
SRR11818077_Run3	SRR11818077_Run3		Slovenia	Europe	Homo sapiens	2016	2016	IIaA20G1R1	IIa	accepted	accepted
SRR11818078_Run2	SRR11818078_Run2		Slovenia	Europe	Homo sapiens	2016	2016	IIaA15G1R1	IIa	accepted	accepted
SRR11818079_Run1	SRR11818079_Run1		Slovenia	Europe	Homo sapiens	2016	2016	IIaA15G2R1	IIa	accepted	accepted
SRR15694518_44621	SRR15694518_44621		Czech Republic	Europe	Homo sapiens	2017-04-18	2017			accepted	accepted
UKP214	UKP214		United Kingdom	Europe	Homo sapiens	2021	2021			accepted	accepted
UKP215	UKP215		United Kingdom	Europe	Homo sapiens	2021	2021	IIaA18G1R1	IIa	accepted	accepted
UKP216	UKP216		United Kingdom	Europe	Homo sapiens	2021	2021	IIaA17G2R1	IIa	accepted	accepted
UKP217	UKP217		United Kingdom	Europe	Homo sapiens	2021	2021	IIaA17G2R1	IIa	accepted	accepted
UKP222	UKP222		United Kingdom	Europe	Homo sapiens	2021	2021			accepted	accepted
UKP223	UKP223		United Kingdom	Europe	Homo sapiens	2021	2021			accepted	accepted
UKP224	UKP224		United Kingdom	Europe	Homo sapiens	2021	2021			accepted	accepted
UKP225	UKP225		United Kingdom	Europe	Homo sapiens	2021	2021			accepted	accepted
UKP226	UKP226		United Kingdom	Europe	Homo sapiens	2021	2021			accepted	accepted
UKP227	UKP227		United Kingdom	Europe	Homo sapiens	2021	2021			accepted	accepted
UKP228	UKP228		United Kingdom	Europe	Homo sapiens	2021	2021			accepted	accepted
UKP229	UKP229		United Kingdom	Europe	Homo sapiens	2021	2021			accepted	accepted
UKP230	UKP230		United Kingdom	Europe	Homo sapiens	2021	2021			accepted	accepted
SRR21763629_Lamb5	SRR21763629_Lamb5		Italy	Europe	Ovis aries	2020-01-16	2020			accepted	rejected
SRR21763630_Lamb4	SRR21763630_Lamb4		Italy	Europe	Ovis aries	2020-02-07	2020			accepted	rejected
SRR21763631_Lamb3	SRR21763631_Lamb3		Italy	Europe	Ovis aries	2020-02-28	2020			accepted	rejected
SRR21763635_Lamb2	SRR21763635_Lamb2		Italy	Europe	Ovis aries	2020-02-14	2020			accepted	rejected
SRR21763636_Lamb1	SRR21763636_Lamb1		Italy	Europe	Ovis aries	2020-09-18	2020			accepted	rejected
SRR26320722_Fra5	SRR26320722_Fra5		France	Europe	Ovis aries	2019	2019			accepted	rejected
SRR26320723_Fra4	SRR26320723_Fra4		France	Europe	Ovis aries	2019	2019			accepted	rejected
SRR26320724_Fra3	SRR26320724_Fra3		France	Europe	Ovis aries	2019	2019			accepted	rejected
SRR11817810_Run9	SRR11817810_Run9		Italy	Europe	Ovis aries	2016	2016	IIaA17G1R1	IIa	accepted	rejected
SRR11817812_Run7	SRR11817812_Run7		Italy	Europe	Ovis aries	2016	2016	IIaA15G2R1	IIa	accepted	rejected
SRR11817813_Run6	SRR11817813_Run6		Italy	Europe	Ovis aries	2015	2015	IIaA15G2R1	IIa	accepted	rejected
SRR11817814_Run5	SRR11817814_Run5		Italy	Europe	Ovis aries	2015	2015	IIaA15G2R1	IIa	accepted	rejected
SRR11817821_Run11	SRR11817821_Run11		Italy	Europe	Ovis aries	2016	2016	IIaA16G1R1	IIa	accepted	rejected
SRR18395902_26818634	SRR18395902_26818634		USA	North America	Bos taurus	2008	2008			accepted	accepted
SRR24474867_BGF-T0	SRR24474867_BGF-T0		USA	North America	Bos taurus	2016-02	2016			accepted	accepted
SRR16990213_ILWGS	SRR16990213_ILWGS		USA	North America	Bos taurus	2020-10-02	2020			accepted	accepted
SRR11516701_WA5dBov99	SRR11516701_WA5dBov99		USA	North America	Bos taurus	2017	2017			accepted	accepted
SRR11516702_Sterling	SRR11516702_Sterling		USA	North America	Bos taurus	2017	2017			accepted	accepted
SRR11516703_Bunchgrass	SRR11516703_Bunchgrass		USA	North America	Bos taurus	2017	2017			accepted	accepted
SRR9070312_IMPDH	SRR9070312_IMPDH		USA	North America	Bos taurus	2017-10	2017			accepted	accepted
SRR9070313_AK	SRR9070313_AK		USA	North America	Bos taurus	2017-10	2017			accepted	accepted
SRR9070314_AT	SRR9070314_AT		USA	North America	Bos taurus	2017-10	2017			accepted	accepted
SRR10363316_42566	SRR10363316_42566		USA	North America	Bos taurus	2015-07-23	2015			accepted	accepted
SRR10363318_42564	SRR10363318_42564		USA	North America	Bos taurus	2015-07-23	2015			accepted	accepted
SRR10363323_42124	SRR10363323_42124		USA	North America	Bos taurus	2015-01-21	2015			accepted	accepted
SRR10363324_42123	SRR10363324_42123		USA	North America	Bos taurus	2015-01-21	2015			accepted	accepted
SRR10363325_42122	SRR10363325_42122		USA	North America	Bos taurus	2015-01-21	2015			accepted	accepted
SRR10363326_42121	SRR10363326_42121		USA	North America	Bos taurus	2015-01-21	2015			accepted	accepted
SRR10363387_46358	SRR10363387_46358		USA	North America	Bos taurus	2018-04-30	2018			accepted	accepted
SRR10363413_41569	SRR10363413_41569		USA	North America	Bos taurus	2014-08-28	2014			accepted	accepted
SRR10363415_44648	SRR10363415_44648		USA	North America	Bos taurus	2017-05-12	2017			accepted	accepted
SRR10363457_40236	SRR10363457_40236		USA	North America	Bos taurus	2014-02-20	2014			accepted	accepted
SRR10363317_42565	SRR10363317_42565		USA	North America	Bos taurus	2015-07-23	2015			accepted	accepted
SRR10363327_42120	SRR10363327_42120		USA	North America	Bos taurus	2015-01-21	2015			accepted	accepted
SRR10363328_41896	SRR10363328_41896		USA	North America	Bos taurus	2014-10-06	2014			accepted	accepted
SRR10363380_41577	SRR10363380_41577		USA	North America	Bos taurus	2014-09-03	2014			accepted	accepted
SRR10363386_46359	SRR10363386_46359		USA	North America	Bos taurus	2018-04-30	2018			accepted	accepted
SRR10363391_41572	SRR10363391_41572		USA	North America	Bos taurus	2014-09-02	2014			accepted	accepted
SRR10363402_41571	SRR10363402_41571		USA	North America	Bos taurus	2014-09-03	2014			accepted	accepted
SRR10363424_41567	SRR10363424_41567		USA	North America	Bos taurus	2014-08-28	2014			accepted	accepted
SRR10363560_38783	SRR10363560_38783		USA	North America	Bos taurus	2013-01-08	2013			accepted	accepted
SRR10336411_24807	SRR10336411_24807		USA	North America	Bos taurus	2009-07-09	2009			accepted	accepted
SRR10336412_17861	SRR10336412_17861		USA	North America	Bos taurus	2008-05-07	2008			accepted	accepted
SRR10336413_1978	SRR10336413_1978		USA	North America	Bos taurus					accepted	accepted
SRR10336414_1973	SRR10336414_1973		USA	North America	Bos taurus					accepted	accepted
SRR10336415_1972	SRR10336415_1972		USA	North America	Bos taurus					accepted	accepted
SRR15694485_41562	SRR15694485_41562		USA	North America	Bos taurus	2014-08-26	2014			accepted	accepted
SRR15694486_42557	SRR15694486_42557		USA	North America	Bos taurus	2015-08-26	2015			accepted	accepted
SRR15694487_42556	SRR15694487_42556		USA	North America	Bos taurus	2015-08-26	2015			accepted	accepted
SRR15694488_44519	SRR15694488_44519		USA	North America	Bos taurus	2017-08-01	2017			accepted	accepted
SRR15694489_41565	SRR15694489_41565		USA	North America	Bos taurus	2014-08-27	2014			accepted	accepted
SRR15694491_42564	SRR15694491_42564		USA	North America	Bos taurus	2015-08-26	2015			accepted	accepted
SRR15694492_41889	SRR15694492_41889		USA	North America	Bos taurus					accepted	accepted
SRR15694493_41566	SRR15694493_41566		USA	North America	Bos taurus	2014-08-28	2014			accepted	accepted
SRR15694496_42435	SRR15694496_42435		USA	North America	Bos taurus	2015-06-30	2015			accepted	accepted
SRR15694497_41560	SRR15694497_41560		USA	North America	Bos taurus	2014-08-20	2014			accepted	accepted
SRR15694498_41883	SRR15694498_41883		USA	North America	Bos taurus					accepted	accepted
SRR15694499_38783	SRR15694499_38783		USA	North America	Bos taurus					accepted	accepted
SRR15694500_42562	SRR15694500_42562		USA	North America	Bos taurus	2015-08-26	2015			accepted	accepted
SRR15694502_41886	SRR15694502_41886		USA	North America	Bos taurus	2015-02-03	2015			accepted	accepted
SRR15694503_42554	SRR15694503_42554		USA	North America	Bos taurus	2015-08-26	2015			accepted	accepted
SRR15694504_42429	SRR15694504_42429		USA	North America	Bos taurus	2015-06-30	2015			accepted	accepted
SRR15694505_42561	SRR15694505_42561		USA	North America	Bos taurus	2015-08-26	2015			accepted	accepted
SRR33038858	SRR33038858	USA: Idaho	USA	North America	Bos taurus	2022-01-01	2022			accepted	accepted
SRR33038859	SRR33038859	USA: Idaho	USA	North America	Bos taurus	2022-01-01	2022			accepted	accepted
SRR33038860	SRR33038860	USA: Idaho	USA	North America	Bos taurus	2022-01-01	2022			accepted	accepted
SRR33038861	SRR33038861	USA: Idaho	USA	North America	Bos taurus	2022-01-01	2022			accepted	accepted
SRR33038862	SRR33038862	USA: Idaho	USA	North America	Bos taurus	2022-01-01	2022			accepted	accepted
SRR33038863	SRR33038863	USA: Idaho	USA	North America	Bos taurus	2022-01-01	2022			accepted	accepted
SRR33038864	SRR33038864	USA: Idaho	USA	North America	Bos taurus	2022-01-01	2022			accepted	accepted
SRR10363299_39732	SRR10363299_39732		USA	North America	Homo sapiens	2013-10-25	2013			accepted	accepted
SRR10363300_43465	SRR10363300_43465		USA	North America	Homo sapiens	2016-08-05	2016			accepted	accepted
SRR10363304_43460	SRR10363304_43460		USA	North America	Homo sapiens	2016-08-05	2016			accepted	accepted
SRR10363305_43457	SRR10363305_43457		USA	North America	Homo sapiens	2016-08-05	2016			accepted	accepted
SRR10363306_43456	SRR10363306_43456		USA	North America	Homo sapiens	2016-08-05	2016			accepted	accepted
SRR10363307_42770	SRR10363307_42770		USA	North America	Homo sapiens	2015-11-02	2015			accepted	accepted
SRR10363308_43455	SRR10363308_43455		USA	North America	Homo sapiens	2016-08-05	2016			accepted	accepted
SRR10363320_42423	SRR10363320_42423		USA	North America	Homo sapiens	2015-04-10	2015			accepted	accepted
SRR10363321_42310	SRR10363321_42310		USA	North America	Homo sapiens	2015-02-24	2015			accepted	accepted
SRR10363322_39339	SRR10363322_39339		USA	North America	Homo sapiens	2013-06-14	2013			accepted	accepted
SRR10363335_39731	SRR10363335_39731		USA	North America	Homo sapiens	2013-10-25	2013			accepted	accepted
SRR10363337_43451	SRR10363337_43451		USA	North America	Homo sapiens	2016-08-05	2016			accepted	accepted
SRR10363341_43446	SRR10363341_43446		USA	North America	Homo sapiens	2016-08-05	2016			accepted	accepted
SRR10363344_43442	SRR10363344_43442		USA	North America	Homo sapiens	2016-08-05	2016			accepted	accepted
SRR10363346_39729	SRR10363346_39729		USA	North America	Homo sapiens	2013-10-25	2013			accepted	accepted
SRR10363348_43437	SRR10363348_43437		USA	North America	Homo sapiens	2016-08-05	2016			accepted	accepted
SRR10363354_43406	SRR10363354_43406		USA	North America	Homo sapiens	2016-08-05	2016			accepted	accepted
SRR10363355_43404	SRR10363355_43404		USA	North America	Homo sapiens	2016-08-05	2016			accepted	accepted
SRR10363357_43403	SRR10363357_43403		USA	North America	Homo sapiens	2016-08-05	2016			accepted	accepted
SRR10363362_47029	SRR10363362_47029		USA	North America	Homo sapiens	2019-05-08	2019			accepted	accepted
SRR10363365_47026	SRR10363365_47026		USA	North America	Homo sapiens	2019-05-08	2019			accepted	accepted
SRR10363372_46863	SRR10363372_46863		USA	North America	Homo sapiens	2019-02-05	2019			accepted	accepted
SRR10363374_46858	SRR10363374_46858		USA	North America	Homo sapiens	2018-02-05	2018			accepted	accepted
SRR10363376_46429	SRR10363376_46429		USA	North America	Homo sapiens	2018-06-05	2018			accepted	accepted
SRR10363378_46377	SRR10363378_46377		USA	North America	Homo sapiens	2018-05-03	2018			accepted	accepted
SRR10363379_46376	SRR10363379_46376		USA	North America	Homo sapiens	2018-05-03	2018			accepted	accepted
SRR10363381_46375	SRR10363381_46375		USA	North America	Homo sapiens	2018-05-03	2018			accepted	accepted
SRR10363384_46362	SRR10363384_46362		USA	North America	Homo sapiens	2018-04-30	2018			accepted	accepted
SRR10363395_44871	SRR10363395_44871		USA	North America	Homo sapiens	2017-08-11	2017			accepted	accepted
SRR10363397_44866	SRR10363397_44866		USA	North America	Homo sapiens	2017-07-24	2017			accepted	accepted
SRR10363404_44681	SRR10363404_44681		USA	North America	Homo sapiens	2017-06-19	2017			accepted	accepted
SRR10363406_44669	SRR10363406_44669		USA	North America	Homo sapiens	2017-05-30	2017			accepted	accepted
SRR10363410_44659	SRR10363410_44659		USA	North America	Homo sapiens	2017-05-30	2017			accepted	accepted
SRR10363411_44658	SRR10363411_44658		USA	North America	Homo sapiens	2017-05-30	2017			accepted	accepted
SRR10363412_44656	SRR10363412_44656		USA	North America	Homo sapiens	2017-05-24	2017			accepted	accepted
SRR10363414_44655	SRR10363414_44655		USA	North America	Homo sapiens	2017-05-24	2017			accepted	accepted
SRR10363416_44640	SRR10363416_44640		USA	North America	Homo sapiens	2017-05-11	2017			accepted	accepted
SRR10363417_44639	SRR10363417_44639		USA	North America	Homo sapiens	2017-05-05	2017			accepted	accepted
SRR10363419_44637	SRR10363419_44637		USA	North America	Homo sapiens	2017-05-02	2017			accepted	accepted
SRR10363421_44635	SRR10363421_44635		USA	North America	Homo sapiens	2017-05-02	2017			accepted	accepted
SRR10363422_44634	SRR10363422_44634		USA	North America	Homo sapiens	2017-05-02	2017			accepted	accepted
SRR10363425_44632	SRR10363425_44632		USA	North America	Homo sapiens	2017-05-02	2017			accepted	accepted
SRR10363428_44629	SRR10363428_44629		USA	North America	Homo sapiens	2017-05-02	2017			accepted	accepted
SRR10363430_44615	SRR10363430_44615		USA	North America	Homo sapiens	2017-04-20	2017			accepted	accepted
SRR10363431_44614	SRR10363431_44614		USA	North America	Homo sapiens	2017-04-20	2017			accepted	accepted
SRR10363435_40663	SRR10363435_40663		USA	North America	Homo sapiens	2014-03-28	2014			accepted	accepted
SRR10363438_44603	SRR10363438_44603		USA	North America	Homo sapiens	2017-04-03	2017			accepted	accepted
SRR10363443_44585	SRR10363443_44585		USA	North America	Homo sapiens	2017-02-13	2017			accepted	accepted
SRR10363444_44584	SRR10363444_44584		USA	North America	Homo sapiens	2017-02-13	2017			accepted	accepted
SRR10363445_44583	SRR10363445_44583		USA	North America	Homo sapiens	2017-02-13	2017			accepted	accepted
SRR10363446_40457	SRR10363446_40457		USA	North America	Homo sapiens	2014-03-10	2014			accepted	accepted
SRR10363447_44582	SRR10363447_44582		USA	North America	Homo sapiens	2017-02-13	2017			accepted	accepted
SRR10363448_44579	SRR10363448_44579		USA	North America	Homo sapiens	2017-02-13	2017			accepted	accepted
SRR10363449_44578	SRR10363449_44578		USA	North America	Homo sapiens	2017-02-13	2017			accepted	accepted
SRR10363450_44577	SRR10363450_44577		USA	North America	Homo sapiens	2017-02-13	2017			accepted	accepted
SRR10363451_44573	SRR10363451_44573		USA	North America	Homo sapiens	2017-02-13	2017			accepted	accepted
SRR10363460_44557	SRR10363460_44557		USA	North America	Homo sapiens	2017-02-13	2017			accepted	accepted
SRR10363461_44554	SRR10363461_44554		USA	North America	Homo sapiens	2017-02-13	2017			accepted	accepted
SRR10363466_44547	SRR10363466_44547		USA	North America	Homo sapiens	2017-02-13	2017			accepted	accepted
SRR10363467_44546	SRR10363467_44546		USA	North America	Homo sapiens	2017-02-13	2017			accepted	accepted
SRR10363479_44533	SRR10363479_44533		USA	North America	Homo sapiens	2017-02-13	2017			accepted	accepted
SRR10363481_44532	SRR10363481_44532		USA	North America	Homo sapiens	2017-02-13	2017			accepted	accepted
SRR10363483_44531	SRR10363483_44531		USA	North America	Homo sapiens	2017-02-13	2017			accepted	accepted
SRR10363485_43329	SRR10363485_43329		USA	North America	Homo sapiens	2016-08-03	2016			accepted	accepted
SRR10363487_44519	SRR10363487_44519		USA	North America	Homo sapiens	2017-02-02	2017			accepted	accepted
SRR10363488_44513	SRR10363488_44513		USA	North America	Homo sapiens	2017-02-02	2017			accepted	accepted
SRR10363505_40138	SRR10363505_40138		USA	North America	Homo sapiens	2014-02-10	2014			accepted	accepted
SRR10363506_44377	SRR10363506_44377		USA	North America	Homo sapiens	2016-12-19	2016			accepted	accepted
SRR10363511_43327	SRR10363511_43327		USA	North America	Homo sapiens	2016-08-03	2016			accepted	accepted
SRR10363515_43292	SRR10363515_43292		USA	North America	Homo sapiens	2016-07-19	2016			accepted	accepted
SRR10363516_43288	SRR10363516_43288		USA	North America	Homo sapiens	2016-07-19	2016			accepted	accepted
SRR10363517_39722	SRR10363517_39722		USA	North America	Homo sapiens	2013-10-25	2013			accepted	accepted
SRR10363519_43284	SRR10363519_43284		USA	North America	Homo sapiens	2016-07-19	2016			accepted	accepted
SRR10363521_43070	SRR10363521_43070		USA	North America	Homo sapiens	2016-05-24	2016			accepted	accepted
SRR10363522_43069	SRR10363522_43069		USA	North America	Homo sapiens	2016-05-24	2016			accepted	accepted
SRR10363523_43061	SRR10363523_43061		USA	North America	Homo sapiens	2016-04-22	2016			accepted	accepted
SRR10363524_43060	SRR10363524_43060		USA	North America	Homo sapiens	2016-04-22	2016			accepted	accepted
SRR10363525_43055	SRR10363525_43055		USA	North America	Homo sapiens	2016-04-22	2016			accepted	accepted
SRR10363526_43054	SRR10363526_43054		USA	North America	Homo sapiens	2016-04-22	2016			accepted	accepted
SRR10363540_39898	SRR10363540_39898		USA	North America	Homo sapiens	2013-12-06	2013			accepted	accepted
SRR10363547_44222	SRR10363547_44222		USA	North America	Homo sapiens	2016-11-02	2016			accepted	accepted
SRR10363551_39756	SRR10363551_39756		USA	North America	Homo sapiens	2013-10-29	2013			accepted	accepted
SRR10363556_44173	SRR10363556_44173		USA	North America	Homo sapiens	2016-11-02	2016			accepted	accepted
SRR10363557_43790	SRR10363557_43790		USA	North America	Homo sapiens	2016-09-20	2016			accepted	accepted
SRR10363558_39727	SRR10363558_39727		USA	North America	Homo sapiens	2013-10-25	2013			accepted	accepted
SRR10363561_43007	SRR10363561_43007		USA	North America	Homo sapiens	2016-03-17	2016			accepted	accepted
SRR10363562_43006	SRR10363562_43006		USA	North America	Homo sapiens	2016-03-17	2016			accepted	accepted
SRR10363577_39640	SRR10363577_39640		USA	North America	Homo sapiens	2013-08-28	2013			accepted	accepted
SRR10363583_42888	SRR10363583_42888		USA	North America	Homo sapiens	2016-02-08	2016			accepted	accepted
SRR10363584_42886	SRR10363584_42886		USA	North America	Homo sapiens	2016-01-12	2016			accepted	accepted
SRR10363585_43783	SRR10363585_43783		USA	North America	Homo sapiens	2016-09-19	2016			accepted	accepted
SRR10363586_43782	SRR10363586_43782		USA	North America	Homo sapiens	2016-09-19	2016			accepted	accepted
SRR10363301_43464	SRR10363301_43464		USA	North America	Homo sapiens	2016-08-05	2016			accepted	accepted
SRR10363302_43462	SRR10363302_43462		USA	North America	Homo sapiens	2016-08-05	2016			accepted	accepted
SRR10363303_43461	SRR10363303_43461		USA	North America	Homo sapiens	2016-08-05	2016			accepted	accepted
SRR10363309_42768	SRR10363309_42768		USA	North America	Homo sapiens	2015-11-02	2015			accepted	accepted
SRR10363311_39609	SRR10363311_39609		USA	North America	Homo sapiens	2013-08-22	2013			accepted	accepted
SRR10363319_42424	SRR10363319_42424		USA	North America	Homo sapiens	2015-04-10	2015			accepted	accepted
SRR10363333_43454	SRR10363333_43454		USA	North America	Homo sapiens	2016-08-05	2016			accepted	accepted
SRR10363334_43453	SRR10363334_43453		USA	North America	Homo sapiens	2016-08-05	2016			accepted	accepted
SRR10363336_43452	SRR10363336_43452		USA	North America	Homo sapiens	2016-08-05	2016			accepted	accepted
SRR10363338_43450	SRR10363338_43450		USA	North America	Homo sapiens	2016-08-05	2016			accepted	accepted
SRR10363339_43448	SRR10363339_43448		USA	North America	Homo sapiens	2016-08-05	2016			accepted	accepted
SRR10363340_43447	SRR10363340_43447		USA	North America	Homo sapiens	2016-08-05	2016			accepted	accepted
SRR10363342_43444	SRR10363342_43444		USA	North America	Homo sapiens	2016-08-05	2016			accepted	accepted
SRR10363343_43443	SRR10363343_43443		USA	North America	Homo sapiens	2016-08-05	2016			accepted	accepted
SRR10363345_43441	SRR10363345_43441		USA	North America	Homo sapiens	2016-08-05	2016			accepted	accepted
SRR10363347_43438	SRR10363347_43438		USA	North America	Homo sapiens	2016-08-05	2016			accepted	accepted
SRR10363358_39209	SRR10363358_39209		USA	North America	Homo sapiens	2013-05-29	2013			accepted	accepted
SRR10363363_47028	SRR10363363_47028		USA	North America	Homo sapiens	2019-05-08	2019			accepted	accepted
SRR10363364_47027	SRR10363364_47027		USA	North America	Homo sapiens	2019-05-08	2019			accepted	accepted
SRR10363371_46864	SRR10363371_46864		USA	North America	Homo sapiens	2019-02-05	2019			accepted	accepted
SRR10363373_46861	SRR10363373_46861		USA	North America	Homo sapiens	2019-02-05	2019			accepted	accepted
SRR10363382_46374	SRR10363382_46374		USA	North America	Homo sapiens	2018-05-03	2018			accepted	accepted
SRR10363383_46363	SRR10363383_46363		USA	North America	Homo sapiens	2018-05-03	2018			accepted	accepted
SRR10363385_46361	SRR10363385_46361		USA	North America	Homo sapiens	2018-04-30	2018			accepted	accepted
SRR10363401_44688	SRR10363401_44688		USA	North America	Homo sapiens	2017-06-27	2017			accepted	accepted
SRR10363403_44687	SRR10363403_44687		USA	North America	Homo sapiens	2017-06-27	2017			accepted	accepted
SRR10363405_44679	SRR10363405_44679		USA	North America	Homo sapiens	2017-06-15	2017			accepted	accepted
SRR10363409_44662	SRR10363409_44662		USA	North America	Homo sapiens	2017-05-30	2017			accepted	accepted
SRR10363423_44633	SRR10363423_44633		USA	North America	Homo sapiens	2017-05-02	2017			accepted	accepted
SRR10363429_44616	SRR10363429_44616		USA	North America	Homo sapiens	2017-04-20	2017			accepted	accepted
SRR10363432_44611	SRR10363432_44611		USA	North America	Homo sapiens	2017-04-11	2017			accepted	accepted
SRR10363433_44610	SRR10363433_44610		USA	North America	Homo sapiens	2017-04-10	2017			accepted	accepted
SRR10363434_44609	SRR10363434_44609		USA	North America	Homo sapiens	2017-04-10	2017			accepted	accepted
SRR10363436_44605	SRR10363436_44605		USA	North America	Homo sapiens	2017-04-04	2017			accepted	accepted
SRR10363437_44604	SRR10363437_44604		USA	North America	Homo sapiens	2017-04-04	2017			accepted	accepted
SRR10363441_44592	SRR10363441_44592		USA	North America	Homo sapiens	2017-03-06	2017			accepted	accepted
SRR10363453_44569	SRR10363453_44569		USA	North America	Homo sapiens	2017-02-13	2017			accepted	accepted
SRR10363462_44552	SRR10363462_44552		USA	North America	Homo sapiens	2017-02-13	2017			accepted	accepted
SRR10363463_44551	SRR10363463_44551		USA	North America	Homo sapiens	2017-02-13	2017			accepted	accepted
SRR10363465_44548	SRR10363465_44548		USA	North America	Homo sapiens	2017-02-13	2017			accepted	accepted
SRR10363468_40230	SRR10363468_40230		USA	North America	Homo sapiens	2014-02-20	2014			accepted	accepted
SRR10363469_39187	SRR10363469_39187		USA	North America	Homo sapiens	2013-05-10	2013			accepted	accepted
SRR10363470_44544	SRR10363470_44544		USA	North America	Homo sapiens	2017-02-13	2017			accepted	accepted
SRR10363473_44540	SRR10363473_44540		USA	North America	Homo sapiens	2017-02-13	2017			accepted	accepted
SRR10363474_44539	SRR10363474_44539		USA	North America	Homo sapiens	2017-02-13	2017			accepted	accepted
SRR10363475_44538	SRR10363475_44538		USA	North America	Homo sapiens	2017-02-13	2017			accepted	accepted
SRR10363476_44536	SRR10363476_44536		USA	North America	Homo sapiens	2017-02-13	2017			accepted	accepted
SRR10363477_44535	SRR10363477_44535		USA	North America	Homo sapiens	2017-02-13	2017			accepted	accepted
SRR10363478_44534	SRR10363478_44534		USA	North America	Homo sapiens	2017-02-13	2017			accepted	accepted
SRR10363480_40140	SRR10363480_40140		USA	North America	Homo sapiens	2014-02-10	2014			accepted	accepted
SRR10363482_43402	SRR10363482_43402		USA	North America	Homo sapiens	2016-08-05	2016			accepted	accepted
SRR10363484_43401	SRR10363484_43401		USA	North America	Homo sapiens	2016-08-05	2016			accepted	accepted
SRR10363486_44521	SRR10363486_44521		USA	North America	Homo sapiens	2017-02-02	2017			accepted	accepted
SRR10363491_44504	SRR10363491_44504		USA	North America	Homo sapiens	2017-01-23	2017			accepted	accepted
SRR10363494_40139	SRR10363494_40139		USA	North America	Homo sapiens	2014-02-10	2014			accepted	accepted
SRR10363504_44379	SRR10363504_44379		USA	North America	Homo sapiens	2016-12-19	2016			accepted	accepted
SRR10363509_43328	SRR10363509_43328		USA	North America	Homo sapiens	2016-08-03	2016			accepted	accepted
SRR10363512_43314	SRR10363512_43314		USA	North America	Homo sapiens	2016-07-22	2016			accepted	accepted
SRR10363514_43293	SRR10363514_43293		USA	North America	Homo sapiens	2016-07-19	2016			accepted	accepted
SRR10363518_43286	SRR10363518_43286		USA	North America	Homo sapiens	2016-07-19	2016			accepted	accepted
SRR10363520_43072	SRR10363520_43072		USA	North America	Homo sapiens	2016-05-24	2016			accepted	accepted
SRR10363527_43051	SRR10363527_43051		USA	North America	Homo sapiens	2016-04-22	2016			accepted	accepted
SRR10363528_39669	SRR10363528_39669		USA	North America	Homo sapiens	2013-09-30	2013			accepted	accepted
SRR10363529_43029	SRR10363529_43029		USA	North America	Homo sapiens	2016-04-18	2016			accepted	accepted
SRR10363530_43026	SRR10363530_43026		USA	North America	Homo sapiens	2016-04-18	2016			accepted	accepted
SRR10363531_43024	SRR10363531_43024		USA	North America	Homo sapiens	2016-04-04	2016			accepted	accepted
SRR10363532_43009	SRR10363532_43009		USA	North America	Homo sapiens	2016-03-17	2016			accepted	accepted
SRR10363533_43008	SRR10363533_43008		USA	North America	Homo sapiens	2016-03-17	2016			accepted	accepted
SRR10363538_44279	SRR10363538_44279		USA	North America	Homo sapiens	2016-11-28	2016			accepted	accepted
SRR10363539_44272	SRR10363539_44272		USA	North America	Homo sapiens	2016-11-28	2016			accepted	accepted
SRR10363552_44212	SRR10363552_44212		USA	North America	Homo sapiens	2016-11-02	2016			accepted	accepted
SRR10363554_44191	SRR10363554_44191		USA	North America	Homo sapiens	2016-11-02	2016			accepted	accepted
SRR10363555_44188	SRR10363555_44188		USA	North America	Homo sapiens	2016-11-02	2016			accepted	accepted
SRR10363559_39011	SRR10363559_39011		USA	North America	Homo sapiens	2012-03-13	2012			accepted	accepted
SRR10363566_39665	SRR10363566_39665		USA	North America	Homo sapiens	2013-09-30	2013			accepted	accepted
SRR10363587_43781	SRR10363587_43781		USA	North America	Homo sapiens	2016-09-19	2016			accepted	accepted
SRR10363589_39753	SRR10363589_39753		USA	North America	Homo sapiens	2013-10-29	2013			accepted	accepted
SRR10363592_43740	SRR10363592_43740		USA	North America	Homo sapiens	2016-09-02	2016			accepted	accepted
SRR10363594_43734	SRR10363594_43734		USA	North America	Homo sapiens	2016-08-18	2016			accepted	accepted
SRR10363595_43725	SRR10363595_43725		USA	North America	Homo sapiens	2016-08-18	2016			accepted	accepted
SRR10363597_43469	SRR10363597_43469		USA	North America	Homo sapiens	2016-08-05	2016			accepted	accepted
SRR10363598_43468	SRR10363598_43468		USA	North America	Homo sapiens	2016-08-05	2016			accepted	accepted
SRR10363599_43466	SRR10363599_43466		USA	North America	Homo sapiens	2016-08-05	2016			accepted	accepted
SRR10336407_39206	SRR10336407_39206		USA	North America	Homo sapiens	2013-05-29	2013			accepted	accepted
SRR15694483_44513	SRR15694483_44513		USA	North America	Homo sapiens	2017-05-22	2017			accepted	accepted
SRR15694490_43801	SRR15694490_43801		USA	North America	Homo sapiens	2016-12-06	2016			accepted	accepted
SRR15694494_45179	SRR15694494_45179		USA	North America	Homo sapiens	2018-02-12	2018			accepted	accepted
SRR15694501_45175	SRR15694501_45175		USA	North America	Homo sapiens	2018-02-12	2018			accepted	accepted
SRR31044660	SRR31044660	USA	USA	North America	Mus musculus	2020-10-13	2020			accepted	rejected
SRR25512130_Cp_parent_pheRSr-Nluc-tdNG	SRR25512130_Cp_parent_pheRSr-Nluc-tdNG		USA	North America	Mus musculus	2022-07	2020			accepted	rejected
SRR24474866_BGF-T20HF	SRR24474866_BGF-T20HF		USA	North America	HollowFiber Bioreactor	2017-11	2017			rejected	n/a
SRR16770664_Cp_Iowa_Arizona	SRR16770664_Cp_Iowa_Arizona		USA	North America	Vertebrates	2020-10	2020			rejected	n/a
SRR28643828_IOWA-Bunchgrass-O59	SRR28643828_IOWA-Bunchgrass-O59	USA	USA	North America	n/a					rejected	n/a
SRR28643829_IOWA-Waterborne-O16	SRR28643829_IOWA-Waterborne-O16	USA	USA	North America	n/a					rejected	n/a
SRR28643830_IOWA-CDC-38783	SRR28643830_IOWA-CDC-38783	USA	USA	North America	n/a					rejected	n/a
SRR34764819_3-Abx-3	SRR34764819_3-Abx-3	USA: St. Louis	USA	North America	Mouse-model					rejected	n/a
SRR34764820_3-Abx-2	SRR34764820_3-Abx-2	USA: St. Louis	USA	North America	Mouse-model					rejected	n/a
SRR34764821_3-Abx-1	SRR34764821_3-Abx-1	USA: St. Louis	USA	North America	Mouse-model					rejected	n/a
SRR34764822_1-Abx-3	SRR34764822_1-Abx-3	USA: St. Louis	USA	North America	Mouse-model					rejected	n/a
SRR34764823_1-Abx-2	SRR34764823_1-Abx-2	USA: St. Louis	USA	North America	Mouse-model					rejected	n/a
SRR34764824_1-Abx-1	SRR34764824_1-Abx-1	USA: St. Louis	USA	North America	Mouse-model					rejected	n/a
SRR34764825_C2-3-NoAbx-3	SRR34764825_C2-3-NoAbx-3	USA: St. Louis	USA	North America	Mouse-model					rejected	n/a
SRR34764826_C2-3-NoAbx-2	SRR34764826_C2-3-NoAbx-2	USA: St. Louis	USA	North America	Mouse-model					rejected	n/a
SRR34764827_WGA-Yellow-2	SRR34764827_WGA-Yellow-2	USA: St. Louis	USA	North America	Mouse-model					rejected	n/a
SRR34764828_C2-3-NoAbx-1	SRR34764828_C2-3-NoAbx-1	USA: St. Louis	USA	North America	Mouse-model					rejected	n/a
SRR34764829_C2-1-NoAbx-3	SRR34764829_C2-1-NoAbx-3	USA: St. Louis	USA	North America	Mouse-model					rejected	n/a
SRR34764830_C2-1-NoAbx-2	SRR34764830_C2-1-NoAbx-2	USA: St. Louis	USA	North America	Mouse-model					rejected	n/a
SRR34764831_C2-1-NoAbx-1	SRR34764831_C2-1-NoAbx-1	USA: St. Louis	USA	North America	Mouse-model					rejected	n/a
SRR34764832_C2-3-Abx-3	SRR34764832_C2-3-Abx-3	USA: St. Louis	USA	North America	Mouse-model					rejected	n/a
SRR34764833_C2-3-Abx-2	SRR34764833_C2-3-Abx-2	USA: St. Louis	USA	North America	Mouse-model					rejected	n/a
SRR34764834_C2-3-Abx-1	SRR34764834_C2-3-Abx-1	USA: St. Louis	USA	North America	Mouse-model					rejected	n/a
SRR34764835_C2-1-Abx-3	SRR34764835_C2-1-Abx-3	USA: St. Louis	USA	North America	Mouse-model					rejected	n/a
SRR34764836_C2-1-Abx-2	SRR34764836_C2-1-Abx-2	USA: St. Louis	USA	North America	Mouse-model					rejected	n/a
SRR34764837_C2-1-Abx-1	SRR34764837_C2-1-Abx-1	USA: St. Louis	USA	North America	Mouse-model					rejected	n/a
SRR34764838_WGA-Yellow-1	SRR34764838_WGA-Yellow-1	USA: St. Louis	USA	North America	Mouse-model					rejected	n/a
SRR34764839_C2-WGA-Yellow-e5	SRR34764839_C2-WGA-Yellow-e5	USA: St. Louis	USA	North America	Mouse-model					rejected	n/a
SRR34764840_IOWA-TK-GFP	SRR34764840_IOWA-TK-GFP	USA: St. Louis	USA	North America	Mouse-model					rejected	n/a
SRR34764841_AUB-UPRT-mCherry	SRR34764841_AUB-UPRT-mCherry	USA: St. Louis	USA	North America	Mouse-model					rejected	n/a
SRR34764842_3-NoAbx-3	SRR34764842_3-NoAbx-3	USA: St. Louis	USA	North America	Mouse-model					rejected	n/a
SRR34764843_3-NoAbx-2	SRR34764843_3-NoAbx-2	USA: St. Louis	USA	North America	Mouse-model					rejected	n/a
SRR34764844_WGA-3-NoAbx-1-2	SRR34764844_WGA-3-NoAbx-1-2	USA: St. Louis	USA	North America	Mouse-model					rejected	n/a
SRR34764845_3-NoAbx-1	SRR34764845_3-NoAbx-1	USA: St. Louis	USA	North America	Mouse-model					rejected	n/a
SRR34764846_1-NoAbx-3	SRR34764846_1-NoAbx-3	USA: St. Louis	USA	North America	Mouse-model					rejected	n/a
SRR34764847_1-NoAbx-2	SRR34764847_1-NoAbx-2	USA: St. Louis	USA	North America	Mouse-model					rejected	n/a
SRR34764848_1-NoAbx-1	SRR34764848_1-NoAbx-1	USA: St. Louis	USA	North America	Mouse-model					rejected	n/a
SRR34764849_AUB-TK-GFP	SRR34764849_AUB-TK-GFP	USA: St. Louis	USA	North America	Mouse-model					rejected	n/a
SRR34764850_IOWA-UPRT-mCherry	SRR34764850_IOWA-UPRT-mCherry	USA: St. Louis	USA	North America	Mouse-model					rejected	n/a
ERR1760143_SAMEA27589168	ERR1760143_SAMEA27589168				n/a					rejected	n/a
